# Supplementary material for: Analysis of the Mitochondrial COI Gene and Genetic Diversity of Endangered Goose Breeds
Source: Genes (Basel). 2024 Aug 6;15(8):1037. doi: 10.3390/genes15081037 (PMC11353847; doi:10.3390/genes15081037)
Supplement: Supplementary file 1 [file genes-15-01037-s001.zip]

Archive with 7 entries (7 files):
- File S1/BZ.txt
- File S1/LX.txt
- File S1/WZ.txt
- File S1/XP.txt
- File S1/YE.txt
- File S1/YJ.txt
- Table S1.pdf
