# Supplementary material for: Analysis of the Mitochondrial COI Gene and Genetic Diversity of Endangered Goose Breeds
Source: Genes (Basel). 2024 Aug 6;15(8):1037. doi: 10.3390/genes15081037 (PMC11353847; doi:10.3390/genes15081037)
Supplement: Supplementary file 1 [file genes-15-01037-s001.zip › File S1/BZ.txt]

>BZ120
TTTGGTCTACCATCATGATCGGAGGATTCGGCAACTGATTAGTCCCCCTCATAATCGGTGCCCCCGACATAGCATTCCCGCGAATAAACAACATAAGCTTTTGACTCCTCCCCCCATCATTCCTCCTCCTACTAGCCTCATCCACTGTAGAAGCTGGCGCCGGCACAGGCTGAACTGTCTACCCTCCCCTAGCAGGTGACCTTGCCCACGCCGGAGCTTCAGTAGACCTGGCTATCTTCTCACTCCACTTAGCCGGTATCTCCTCCATCCTTGGGGCCATCAACTTTATCACCACAGCCATCAACATAAAACCCCCCGCACTCTCACAATACCAAACCCCACTATTTGTCTGATCCGTACTAATTACCGCCATCCTACTCCTTCTATCACTCCCCGTACTCGCCGCCGGTATTACAATATTACTAACTGATCGAAACCTAAACACCACATTCTTCGACCCCGCTGGAGGAGGAGACCCAATCCTGTACCAACACCTATTCTGATTCTTCGGACACCCAGAAGTCTATATTCTGATCCTACCGGGGTTCGGAATCATCTCACACGTAGTCACGTACTACTCAGGCAAAAAGGAGCCCTTCGGCTACATGGGAATAGTCTGAGCCATACTATCCATCGGCTTCCTAGGATTCATCGTCTGAGCTCACCACATGTTTACAGTAGGAATAGACGTTGATACCCGAGCCTACTTTACATCAGCCACTATA---TGGCC
>BZ119
GTTGT-CTACCATCATGATCGGAGGATTCGGCAACTGATTAGTCCCCCTCATAATCGGTGCCCCCGACATAGCATTCCCGCGAATAAACAACATAAGCTTTTGACTCCTCCCCCCATCATTCCTCCTCCTACTAGCCTCATCCACTGTAGAAGCTGGCGCCGGCACAGGCTGAACTGTCTACCCTCCCCTAGCAGGTGACCTTGCCCACGCCGGAGCTTCAGTAGACCTGGCTATCTTCTCACTCCACTTAGCCGGTATCTCCTCCATCCTTGGGGCCATCAACTTTATCACCACAGCCATCAACATAAAACCCCCCGCACTCTCACAATACCAAACCCCACTATTTGTCTGATCCGTACTAATTACCGCCATCCTACTCCTTCTATCACTCCCCGTACTCGCCGCCGGTATTACAATATTACTAACTGATCGAAACCTAAACACCACATTCTTCGACCCCGCTGGAGGAGGAGACCCAATCCTGTACCAACACCTATTCTGATTCTTCGGACACCCAGAAGTCTATATTCTGATCCTACCGGGGTTCGGAATCATCTCACACGTAGTCACGTACTACTCAGGCAAAAAGGAGCCCTTCGGCTACATGGGAATAGTCTGAGCCATACTATCCATCGGCTTCCTAGGATTCATCGTCTGAGCTCACCACATGTTTACAGTAGGAATAGACGTTGATACCCGAGCCTACTTTAC-TCAGC-ACAATCGGCCCCCC
>BZ118
TATGT-CTACCATCATGATCGGAGGATTCGGCAACTGATTAGTCCCCCTCATAATCGGTGCCCCCGACATAGCATTCCCGCGAATAAACAACATAAGCTTTTGACTCCTCCCCCCATCATTCCTCCTCCTACTAGCCTCATCCACTGTAGAAGCTGGCGCCGGCACAGGCTGAACTGTCTACCCTCCCCTAGCAGGTGACCTTGCCCACGCCGGAGCTTCAGTAGACCTGGCTATCTTCTCACTCCACTTAGCCGGTATCTCCTCCATCCTTGGGGCCATCAACTTTATCACCACAGCCATCAACATAAAACCCCCCGCACTCTCACAATACCAAACCCCACTATTTGTCTGATCCGTACTAATTACCGCCATCCTACTCCTTCTATCACTCCCCGTACTCGCCGCCGGTATTACAATATTACTAACTGATCGAAACCTAAACACCACATTCTTCGACCCCGCTGGAGGAGGAGACCCAATCCTGTACCAACACCTATTCTGATTCTTCGGACACCCAGAAGTCTATATTCTGATCCTACCGGGGTTCGGAATCATCTCACACGTAGTCACGTACTACTCAGGCAAAAAGGAGCCCTTCGGCTACATGGGAATAGTCTGAGCCATACTATCCATCGGCTTCCTAGGATTCATCGTCTGAGCTCACCACATGTTTACAGTAGGAATAGACGTTGATACCCGAGCCTACTTTACATCAGC-ATAATGCCCCCCCC
>BZ117
--TTT-CTACCATCATGATCGGAGGATTCGGCAACTGATTAGTCCCCCTCATAATCGGTGCCCCCGACATAGCATTCCCGCGAATAAACAACATAAGCTTTTGACTCCTCCCCCCATCATTCCTCCTCCTACTAGCCTCATCCACTGTAGAAGCTGGCGCCGGCACAGGCTGAACTGTCTACCCTCCCCTAGCAGGTGACCTTGCCCACGCCGGAGCTTCAGTAGACCTGGCTATCTTCTCACTCCACTTAGCCGGTATCTCCTCCATCCTTGGGGCCATCAACTTTATCACCACAGCCATCAACATAAAACCCCCCGCACTCTCACAATACCAAACCCCACTATTTGTCTGATCCGTACTAATTACCGCCATCCTACTCCTTCTATCACTCCCCGTACTCGCCGCCGGTATTACAATATTACTAACTGATCGAAACCTAAACACCACATTCTTCGACCCCGCTGGAGGAGGAGACCCAATCCTGTACCAACACCTATTCTGATTCTTCGGACACCCAGAAGTCTATATTCTGATCCTACCGGGGTTCGGAATCATCTCACACGTAGTCACGTACTACTCAGGCAAAAAGGAGCCCTTCGGCTACATGGGAATAGTCTGAGCCATACTATCCATCGGCTTCCTAGGATTCATCGTCTGAGCTCACCACATGTTTACAGTAGGAATAGACGTTGATACCCGAGCCTACTTTA-ATCAGCCAAGTTTTTTTT---
>BZ116
TATGT-CTACCATCATGATCGGAGGAT-CGGCAACTGATTAGTCCCCCTCATAATCGGTGCCCCCGACATAGCATTCCCGCGAATAAACAACATAAGCTTTTGACTCCTCCCCCCATCATTCCTCCTCCTACTAGCCTCATCCACTGTAGAAGCTGGCGCCGGCACAGGCTGAACTGTCTACCCTCCCCTAGCAGGTGACCTTGCCCACGCCGGAGCTTCAGTAGACCTGGCTATCTTCTCACTCCACTTAGCCGGTATCTCCTCCATCCTTGGGGCCATCAACTTTATCACCACAGCCATCAACATAAAACCCCCCGCACTCTCACAATACCAAACCCCACTATTTGTCTGATCCGTACTAATTACCGCCATCCTACTCCTTCTATCACTCCCCGTACTCGCCGCCGGTATTACAATATTACTAACTGATCGAAACCTAAACACCACATTCTTCGACCCCGCTGGAGGAGGAGACCCAATCCTGTACCAACACCTATTCTGATTCTTCGGACACCCAGAAGTCTATATTCTGATCCTACCGGGGTTCGGAATCATCTCACACGTAGTCACGTACTACTCAGGCAAAAAGGAGCCCTTCGGCTACATGGGAATAGTCTGAGCCATACTATCCATCGGCTTCCTAGGATTCATCGTCTGAGCTCACCACATGTTTACAGTAGGAATAGACGTTGATACCCGAGCCTACTTTACATCAGCCACTATAACTGCCCC
>BZ115
TATGT-CTACCATCATGATCGGAGGATTCGGCAACTGATTAGTCCCCCTCATAATCGGTGCCCCCGACATAGCATTCCCGCGAATAAACAACATAAGCTTTTGACTCCTCCCCCCATCATTCCTCCTCCTACTAGCCTCATCCACTGTAGAAGCTGGCGCCGGCACAGGCTGAACTGTCTACCCTCCCCTAGCAGGTGACCTTGCCCACGCCGGAGCTTCAGTAGACCTGGCTATCTTCTCACTCCACTTAGCCGGTATCTCCTCCATCCTTGGGGCCATCAACTTTATCACCACAGCCATCAACATAAAACCCCCCGCACTCTCACAATACCAAACCCCACTATTTGTCTGATCCGTACTAATTACCGCCATCCTACTCCTTCTATCACTCCCCGTACTCGCCGCCGGTATTACAATATTACTAACTGATCGAAACCTAAACACCACATTCTTCGACCCCGCTGGAGGAGGAGACCCAATCCTGTACCAACACCTATTCTGATTCTTCGGACACCCAGAAGTCTATATTCTGATCCTACCGGGGTTCGGAATCATCTCACACGTAGTCACGTACTACTCAGGCAAAAAGGAGCCCTTCGGCTACATGGGAATAGTCTGAGCCATACTATCCATCGGCTTCCTAGGATTCATCGTCTGAGCTCACCACATGTTTACAGTAGGAATAGACGTTGATACCCGAGCCTACTTTACATCAGCCACTATAATATGGGC
>BZ114
TTATG-TCACCATCATGATCGGAGGATTCGGCAACTGATTAGTCCCCCTCATAATCGGTGCCCCCGACATAGCATTCCCGCGAATAAACAACATAAGCTTTTGACTCCTCCCCCCATCATTCCTCCTCCTACTAGCCTCATCCACTGTAGAAGCTGGCGCCGGCACAGGCTGAACTGTCTACCCTCCCCTAGCAGGTGACCTTGCCCACGCCGGAGCTTCAGTAGACCTGGCTATCTTCTCACTCCACTTAGCCGGTATCTCCTCCATCCTTGGGGCCATCAACTTTATCACCACAGCCATCAACATAAAACCCCCCGCACTCTCACAATACCAAACCCCACTATTTGTCTGATCCGTACTAATTACCGCCATCCTACTCCTTCTATCACTCCCCGTACTCGCCGCCGGTATTACAATATTACTAACTGATCGAAACCTAAACACCACATTCTTCGACCCCGCTGGAGGAGGAGACCCAATCCTGTACCAACACCTATTCTGATTCTTCGGACACCCAGAAGTCTATATTCTGATCCTACCGGGGTTCGGAATCATCTCACACGTAGTCACGTACTACTCAGGCAAAAAGGAGCCCTTCGGCTACATGGGAATAGTCTGAGCCATACTATCCATCGGCTTCCTAGGATTCATCGTCTGAGCTCACCACATGTTTACAGTAGGAATAGACGTTGATACCCGAGCCTACTTTACATCAGCCACTATAACTGCCCC
>BZ113
TATGT-CTACCATCATGATCGGAGGATTCGGCAACTGATTAGTCCCCCTCATAATCGGTGCCCCCGACATAGCATTCCCGCGAATAAACAACATAAGCTTTTGACTCCTCCCCCCATCATTCCTCCTCCTACTAGCCTCATCCACTGTAGAAGCTGGCGCCGGCACAGGCTGAACTGTCTACCCTCCCCTAGCAGGTGACCTTGCCCACGCCGGAGCTTCAGTAGACCTGGCTATCTTCTCACTCCACTTAGCCGGTATCTCCTCCATCCTTGGGGCCATCAACTTTATCACCACAGCCATCAACATAAAACCCCCCGCACTCTCACAATACCAAACCCCACTATTTGTCTGATCCGTACTAATTACCGCCATCCTACTCCTTCTATCACTCCCCGTACTCGCCGCCGGTATTACAATATTACTAACTGATCGAAACCTAAACACCACATTCTTCGACCCCGCTGGAGGAGGAGACCCAATCCTGTACCAACACCTATTCTGATTCTTCGGACACCCAGAAGTCTATATTCTGATCCTACCGGGGTTCGGAATCATCTCACACGTAGTCACGTACTACTCAGGCAAAAAGGAGCCCTTCGGCTACATGGGAATAGTCTGAGCCATACTATCCATCGGCTTCCTAGGATTCATCGTCTGAGCTCACCACATGTTTACAGTAGGAATAGACGTTGATACCCGAGCCTACTTTACATCAGCCACTATAATCTGCGG
>BZ112
TTAGT-CTACCATCATGATCGGAGGATTCGGCAACTGATTAGTCCCCCTCATAATCGGTGCCCCCGACATAGCATTCCCGCGAATAAACAACATAAGCTTTTGACTCCTCCCCCCATCATTCCTCCTCCTACTAGCCTCATCCACTGTAGAAGCTGGCGCCGGCACAGGCTGAACTGTCTACCCTCCCCTAGCAGGTGACCTTGCCCACGCCGGAGCTTCAGTAGACCTGGCTATCTTCTCACTCCACTTAGCCGGTATCTCCTCCATCCTTGGGGCCATCAACTTTATCACCACAGCCATCAACATAAAACCCCCCGCACTCTCACAATACCAAACCCCACTATTTGTCTGATCCGTACTAATTACCGCCATCCTACTCCTTCTATCACTCCCCGTACTCGCCGCCGGTATTACAATATTACTAACTGATCGAAACCTAAACACCACATTCTTCGACCCCGCTGGAGGAGGAGACCCAATCCTGTACCAACACCTATTCTGATTCTTCGGACACCCAGAAGTCTATATTCTGATCCTACCGGGGTTCGGAATCATCTCACACGTAGTCACGTACTACTCAGGCAAAAAGGAGCCCTTCGGCTACATGGGAATAGTCTGAGCCATACTATCCATCGGCTTCCTAGGATTCATCGTCTGAGCTCACCACATGTTTACAGTAGGAATAGACGTTGATACCCGAGCCTACTTTACATCAGCCACTATA-TCTGGGC
>BZ111
TATGT-CTACCATCATGATCGGAGGATTCGGCAACTGATTAGTCCCCCTCATAATCGGTGCCCCCGACATAGCATTCCCGCGAATAAACAACATAAGCTTTTGACTCCTCCCCCCATCATTCCTCCTCCTACTAGCCTCATCCACTGTAGAAGCTGGCGCCGGCACAGGCTGAACTGTCTACCCTCCCCTAGCAGGTGACCTTGCCCACGCCGGAGCTTCAGTAGACCTGGCTATCTTCTCACTCCACTTAGCCGGTATCTCCTCCATCCTTGGGGCCATCAACTTTATCACCACAGCCATCAACATAAAACCCCCCGCACTCTCACAATACCAAACCCCACTATTTGTCTGATCCGTACTAATTACCGCCATCCTACTCCTTCTATCACTCCCCGTACTCGCCGCCGGTATTACAATATTACTAACTGATCGAAACCTAAACACCACATTCTTCGACCCCGCTGGAGGAGGAGACCCAATCCTGTACCAACACCTATTCTGATTCTTCGGACACCCAGAAGTCTATATTCTGATCCTACCGGGGTTCGGAATCATCTCACACGTAGTCACGTACTACTCAGGCAAAAAGGAGCCCTTCGGCTACATGGGAATAGTCTGAGCCATACTATCCATCGGCTTCCTAGGATTCATCGTCTGAGCTCACCACATGTTTACAGTAGGAATAGACGTTGATACCCGAGCCTACTTTACATCAGCCACTATAA--CATGC
>BZ110
TATGT-CTACCATCATGATCGGAGGATTCGGCAACTGATTAGTCCCCCTCATAATCGGTGCCCCCGACATAGCATTCCCGCGAATAAACAACATAAGCTTTTGACTCCTCCCCCCATCATTCCTCCTCCTACTAGCCTCATCCACTGTAGAAGCTGGCGCCGGCACAGGCTGAACTGTCTACCCTCCCCTAGCAGGTGACCTTGCCCACGCCGGAGCTTCAGTAGACCTGGCTATCTTCTCACTCCACTTAGCCGGTATCTCCTCCATCCTTGGGGCCATCAACTTTATCACCACAGCCATCAACATAAAACCCCCCGCACTCTCACAATACCAAACCCCACTATTTGTCTGATCCGTACTAATTACCGCCATCCTACTCCTTCTATCACTCCCCGTACTCGCCGCCGGTATTACAATATTACTAACTGATCGAAACCTAAACACCACATTCTTCGACCCCGCTGGAGGAGGAGACCCAATCCTGTACCAACACCTATTCTGATTCTTCGGACACCCAGAAGTCTATATTCTGATCCTACCGGGGTTCGGAATCATCTCACACGTAGTCACGTACTACTCAGGCAAAAAGGAGCCCTTCGGCTACATGGGAATAGTCTGAGCCATACTATCCATCGGCTTCCTAGGATTCATCGTCTGAGCTCACCACATGTTTACAGTAGGAATAGACGTTGATACCCGAGCCTACTTTACATCAGCCACTATAATCTCCCC
>BZ109
TTTGTAATACCATCATGATCGGAGGATTCGGCAACTGATTAGTCCCCCTCATAATCGGTGCCCCCGACATAGCATTCCCGCGAATAAACAACATAAGCTTTTGACTCCTCCCCCCATCATTCCTCCTCCTACTAGCCTCATCCACTGTAGAAGCTGGCGCCGGCACAGGCTGAACTGTCTACCCTCCCCTAGCAGGTGACCTTGCCCACGCCGGAGCTTCAGTAGACCTGGCTATCTTCTCACTCCACTTAGCCGGTATCTCCTCCATCCTTGGGGCCATCAACTTTATCACCACAGCCATCAACATAAAACCCCCCGCACTCTCACAATACCAAACCCCACTATTTGTCTGATCCGTACTAATTACCGCCATCCTACTCCTTCTATCACTCCCCGTACTCGCCGCCGGTATTACAATATTACTAACTGATCGAAACCTAAACACCACATTCTTCGACCCCGCTGGAGGAGGAGACCCAATCCTGTACCAACACCTATTCTGATTCTTCGGACACCCAGAAGTCTATATTCTGATCCTACCGGGGTTCGGAATCATCTCACACGTAGTCACGTACTACTCAGGCAAAAAGGAGCCCTTCGGCTACATGGGAATAGTCTGAGCCATACTATCCATCGGCTTCCTAGGATTCATCGTCTGAGCTCACCACATGTTTACAGTAGGAATAGACGTTGATACCCGAGCCTACTTTACATCAGCCACTATAATCTGCCC
>BZ108
TATGT-AAACCATCATGATCGGAGGATTCGGCAACTGATTAGTCCCCCTCATAATCGGTGCCCCCGACATAGCATTCCCGCGAATAAACAACATAAGCTTTTGACTCCTCCCCCCATCATTCCTCCTCCTACTAGCCTCATCCACTGTAGAAGCTGGCGCCGGCACAGGCTGAACTGTCTACCCTCCCCTAGCAGGTGACCTTGCCCACGCCGGAGCTTCAGTAGACCTGGCTATCTTCTCACTCCACTTAGCCGGTATCTCCTCCATCCTTGGGGCCATCAACTTTATCACCACAGCCATCAACATAAAACCCCCCGCACTCTCACAATACCAAACCCCACTATTTGTCTGATCCGTACTAATTACCGCCATCCTACTCCTTCTATCACTCCCCGTACTCGCCGCCGGTATTACAATATTACTAACTGATCGAAACCTAAACACCACATTCTTCGACCCCGCTGGAGGAGGAGACCCAATCCTGTACCAACACCTATTCTGATTCTTCGGACACCCAGAAGTCTATATTCTGATCCTACCGGGGTTCGGAATCATCTCACACGTAGTCACGTACTACTCAGGCAAAAAGGAGCCCTTCGGCTACATGGGAATAGTCTGAGCCATACTATCCATCGGCTTCCTAGGATTCATCGTCTGAGCTCACCACATGTTTACAGTAGGAATAGACGTTGATACCCGAGCCTACTTTACATCAGCCACTATAAT-CATGC
>BZ107
TATGT-ATACCATCATGATCGGAGGATTCGGCAACTGATTAGTCCCCCTCATAATCGGTGCCCCCGACATAGCATTCCCGCGAATAAACAACATAAGCTTTTGACTCCTCCCCCCATCATTCCTCCTCCTACTAGCCTCATCCACTGTAGAAGCTGGCGCCGGCACAGGCTGAACTGTCTACCCTCCCCTAGCAGGTGACCTTGCCCACGCCGGAGCTTCAGTAGACCTGGCTATCTTCTCACTCCACTTAGCCGGTATCTCCTCCATCCTTGGGGCCATCAACTTTATCACCACAGCCATCAACATAAAACCCCCCGCACTCTCACAATACCAAACCCCACTATTTGTCTGATCCGTACTAATTACCGCCATCCTACTCCTTCTATCACTCCCCGTACTCGCCGCCGGTATTACAATATTACTAACTGATCGAAACCTAAACACCACATTCTTCGACCCCGCTGGAGGAGGAGACCCAATCCTGTACCAACACCTATTCTGATTCTTCGGACACCCAGAAGTCTATATTCTGATCCTACCGGGGTTCGGAATCATCTCACACGTAGTCACGTACTACTCAGGCAAAAAGGAGCCCTTCGGCTACATGGGAATAGTCTGAGCCATACTATCCATCGGCTTCCTAGGATTCATCGTCTGAGCTCACCACATGTTTACAGTAGGAATAGACGTTGATACCCGAGCCTACTTTACATCAGCCACTATATCTGGCCC
>BZ106
ATGGT-CTACCATCATGATCGGAGGATTCGGCAACTGATTAGTCCCCCTCATAATCGGTGCCCCCGACATAGCATTCCCGCGAATAAACAACATAAGCTTTTGACTCCTCCCCCCATCATTCCTCCTCCTACTAGCCTCATCCACTGTAGAAGCTGGCGCCGGCACAGGCTGAACTGTCTACCCTCCCCTAGCAGGTGACCTTGCCCACGCCGGAGCTTCAGTAGACCTGGCTATCTTCTCACTCCACTTAGCCGGTATCTCCTCCATCCTTGGGGCCATCAACTTTATCACCACAGCCATCAACATAAAACCCCCCGCACTCTCACAATACCAAACCCCACTATTTGTCTGATCCGTACTAATTACCGCCATCCTACTCCTTCTATCACTCCCCGTACTCGCCGCCGGTATTACAATATTACTAACTGATCGAAACCTAAACACCACATTCTTCGACCCCGCTGGAGGAGGAGACCCAATCCTGTACCAACACCTATTCTGATTCTTCGGACACCCAGAAGTCTATATTCTGATCCTACCGGGGTTCGGAATCATCTCACACGTAGTCACGTACTACTCAGGCAAAAAGGAGCCCTTCGGCTACATGGGAATAGTCTGAGCCATACTATCCATCGGCTTCCTAGGATTCATCGTCTGAGCTCACCACATGTTTACAGTAGGAATAGACGTTGATACCCGAGCCTACTTTACATCAGCCACTATATCTGCCCC
>BZ105
TTTGT-CTACCATCATGATCGGAGGATTCGGCAACTGATTAGTCCCCCTCATAATCGGTGCCCCCGACATAGCATTCCCGCGAATAAACAACATAAGCTTTTGACTCCTCCCCCCATCATTCCTCCTCCTACTAGCCTCATCCACTGTAGAAGCTGGCGCCGGCACAGGCTGAACTGTCTACCCTCCCCTAGCAGGTGACCTTGCCCACGCCGGAGCTTCAGTAGACCTGGCTATCTTCTCACTCCACTTAGCCGGTATCTCCTCCATCCTTGGGGCCATCAACTTTATCACCACAGCCATCAACATAAAACCCCCCGCACTCTCACAATACCAAACCCCACTATTTGTCTGATCCGTACTAATTACCGCCATCCTACTCCTTCTATCACTCCCCGTACTCGCCGCCGGTATTACAATATTACTAACTGATCGAAACCTAAACACCACATTCTTCGACCCCGCTGGAGGAGGAGACCCAATCCTGTACCAACACCTATTCTGATTCTTCGGACACCCAGAAGTCTATATTCTGATCCTACCGGGGTTCGGAATCATCTCACACGTAGTCACGTACTACTCAGGCAAAAAGGAGCCCTTCGGCTACATGGGAATAGTCTGAGCCATACTATCCATCGGCTTCCTAGGATTCATCGTCTGAGCTCACCACATGTTTACAGTAGGAATAGACGTTGATACCCGAGCCTACTTTACATCAGCCACTATAACTGCCCC
>BZ104
TATGT-CTACCATCATGATCGGAGGATTCGGCAACTGATTAGTCCCCCTCATAATCGGTGCCCCCGACATAGCATTCCCGCGAATAAACAACATAAGCTTTTGACTCCTCCCCCCATCATTCCTCCTCCTACTAGCCTCATCCACTGTAGAAGCTGGCGCCGGCACAGGCTGAACTGTCTACCCTCCCCTAGCAGGTGACCTTGCCCACGCCGGAGCTTCAGTAGACCTGGCTATCTTCTCACTCCACTTAGCCGGTATCTCCTCCATCCTTGGGGCCATCAACTTTATCACCACAGCCATCAACATAAAACCCCCCGCACTCTCACAATACCAAACCCCACTATTTGTCTGATCCGTACTAATTACCGCCATCCTACTCCTTCTATCACTCCCCGTACTCGCCGCCGGTATTACAATATTACTAACTGATCGAAACCTAAACACCACATTCTTCGACCCCGCTGGAGGAGGAGACCCAATCCTGTACCAACACCTATTCTGATTCTTCGGACACCCAGAAGTCTATATTCTGATCCTACCGGGGTTCGGAATCATCTCACACGTAGTCACGTACTACTCAGGCAAAAAGGAGCCCTTCGGCTACATGGGAATAGTCTGAGCCATACTATCCATCGGCTTCCTAGGATTCATCGTCTGAGCTCACCACATGTTTACAGTAGGAATAGACGTTGATACCCGAGCCTACTTTACATCAGCCACTATATCTGCCCC
>BZ103
GTTGT-CTACCATCATGATCGGAGGATTCGGCAACTGATTAGTCCCCCTCATAATCGGTGCCCCCGACATAGCATTCCCGCGAATAAACAACATAAGCTTTTGACTCCTCCCCCCATCATTCCTCCTCCTACTAGCCTCATCCACTGTAGAAGCTGGCGCCGGCACAGGCTGAACTGTCTACCCTCCCCTAGCAGGTGACCTTGCCCACGCCGGAGCTTCAGTAGACCTGGCTATCTTCTCACTCCACTTAGCCGGTATCTCCTCCATCCTTGGGGCCATCAACTTTATCACCACAGCCATCAACATAAAACCCCCCGCACTCTCACAATACCAAACCCCACTATTTGTCTGATCCGTACTAATTACCGCCATCCTACTCCTTCTATCACTCCCCGTACTCGCCGCCGGTATTACAATATTACTAACTGATCGAAACCTAAACACCACATTCTTCGACCCCGCTGGAGGAGGAGACCCAATCCTGTACCAACACCTATTCTGATTCTTCGGACACCCAGAAGTCTATATTCTGATCCTACCGGGGTTCGGAATCATCTCACACGTAGTCACGTACTACTCAGGCAAAAAGGAGCCCTTCGGCTACATGGGAATAGTCTGAGCCATACTATCCATCGGCTTCCTAGGATTCATCGTCTGAGCTCACCACATGTTTACAGTAGGAATAGACGTTGATACCCGAGCCTACTTTACATCAGCCACTATATCTGCGGT
>BZ102
AATGT-AAACCATCATGATCGGAGGATTCGGCAACTGATTAGTCCCCCTCATAATCGGTGCCCCCGACATAGCATTCCCGCGAATAAACAACATAAGCTTTTGACTCCTCCCCCCATCATTCCTCCTCCTACTAGCCTCATCCACTGTAGAAGCTGGCGCCGGCACAGGCTGAACTGTCTACCCTCCCCTAGCAGGTGACCTTGCCCACGCCGGAGCTTCAGTAGACCTGGCTATCTTCTCACTCCACTTAGCCGGTATCTCCTCCATCCTTGGGGCCATCAACTTTATCACCACAGCCATCAACATAAAACCCCCCGCACTCTCACAATACCAAACCCCACTATTTGTCTGATCCGTACTAATTACCGCCATCCTACTCCTTCTATCACTCCCCGTACTCGCCGCCGGTATTACAATATTACTAACTGATCGAAACCTAAACACCACATTCTTCGACCCCGCTGGAGGAGGAGACCCAATCCTGTACCAACACCTATTCTGATTCTTCGGACACCCAGAAGTCTATATTCTGATCCTACCGGGGTTCGGAATCATCTCACACGTAGTCACGTACTACTCAGGCAAAAAGGAGCCCTTCGGCTACATGGGAATAGTCTGAGCCATACTATCCATCGGCTTCCTAGGATTCATCGTCTGAGCTCACCACATGTTTACAGTAGGAATAGACGTTGATACCCGAGCCTACTTTACATCAGCCACTATATTGGCCCC
>BZ101
TTTGT-CTACCATCATGATCGGAGGATTCGGCAACTGATTAGTCCCCCTCATAATCGGTGCCCCCGACATAGCATTCCCGCGAATAAACAACATAAGCTTTTGACTCCTCCCCCCATCATTCCTCCTCCTACTAGCCTCATCCACTGTAGAAGCTGGCGCCGGCACAGGCTGAACTGTCTACCCTCCCCTAGCAGGTGACCTTGCCCACGCCGGAGCTTCAGTAGACCTGGCTATCTTCTCACTCCACTTAGCCGGTATCTCCTCCATCCTTGGGGCCATCAACTTTATCACCACAGCCATCAACATAAAACCCCCCGCACTCTCACAATACCAAACCCCACTATTTGTCTGATCCGTACTAATTACCGCCATCCTACTCCTTCTATCACTCCCCGTACTCGCCGCCGGTATTACAATATTACTAACTGATCGAAACCTAAACACCACATTCTTCGACCCCGCTGGAGGAGGAGACCCAATCCTGTACCAACACCTATTCTGATTCTTCGGACACCCAGAAGTCTATATTCTGATCCTACCGGGGTTCGGAATCATCTCACACGTAGTCACGTACTACTCAGGCAAAAAGGAGCCCTTCGGCTACATGGGAATAGTCTGAGCCATACTATCCATCGGCTTCCTAGGATTCATCGTCTGAGCTCACCACATGTTTACAGTAGGAATAGACGTTGATACCCGAGCCTACTTTACATCAGCCACTATAAT-CATCC
