# Supplementary material for: Analysis of the Mitochondrial COI Gene and Genetic Diversity of Endangered Goose Breeds
Source: Genes (Basel). 2024 Aug 6;15(8):1037. doi: 10.3390/genes15081037 (PMC11353847; doi:10.3390/genes15081037)
Supplement: Supplementary file 1 [file genes-15-01037-s001.zip › File S1/LX.txt]

>LX80
CTTATGTCTACCATCATGATCGGAGGATTCGGCAACTGATTAGTCCCCCTCATAATCGGTGCCCCCGACATAGCATTCCCGCGAATAAACAACATAAGCTTTTGACTCCTCCCCCCATCATTCCTCCTCCTACTAGCCTCATCCACTGTAGAAGCTGGCGCCGGCACAGGCTGAACTGTCTACCCTCCCCTAGCAGGTGACCTTGCCCACGCCGGAGCTTCAGTAGACCTGGCTATCTTCTCACTCCACTTAGCCGGTATCTCCTCCATCCTTGGGGCCATCAACTTTATCACCACAGCCATCAACATAAAACCCCCCGCACTCTCACAATACCAAACCCCACTATTTGTCTGATCCGTACTAATTACCGCCATCCTACTCCTTCTATCACTCCCCGTACTCGCCGCCGGTATTACAATATTACTAACTGATCGAAACCTAAACACCACATTCTTCGACCCCGCTGGAGGAGGAGACCCAATCCTGTACCAACACCTATTCTGATTCTTCGGACACCCAGAAGTCTATATTCTGATCCTACCGGGGTTCGGAATCATCTCACACGTAGTCACGTACTACTCAGGCAAAAAGGAGCCCTTCGGCTACATGGGAATAGTCTGAGCCATACTATCCATCGGCTTCCTAGGATTCATCGTCTGAGCTCACCACATGTTTACAGTAGGAATAGACGTTGATACCCGAGCCTACTTTACATCAGCCACTATATCTGCCCCCCCCCC
>LX79
TTTATGTCTACCATCATGATCGGAGGATTCGGCAACTGATTAGTCCCCCTCATAATCGGTGCCCCCGACATAGCATTCCCGCGAATAAACAACATAAGCTTTTGACTCCTCCCCCCATCATTCCTCCTCCTACTAGCCTCATCCACTGTAGAAGCTGGCGCCGGCACAGGCTGAACTGTCTACCCTCCCCTAGCAGGTGACCTTGCCCACGCCGGAGCTTCAGTAGACCTGGCTATCTTCTCACTCCACTTAGCCGGTATCTCCTCCATCCTTGGGGCCATCAACTTTATCACCACAGCCATCAACATAAAACCCCCCGCACTCTCACAATACCAAACCCCACTATTTGTCTGATCCGTACTAATTACCGCCATCCTACTCCTTCTATCACTCCCCGTACTCGCCGCCGGTATTACAATATTACTAACTGATCGAAACCTAAACACCACATTCTTCGACCCCGCTGGAGGAGGAGACCCAATCCTGTACCAACACCTATTCTGATTCTTCGGACACCCAGAAGTCTATATTCTGATCCTACCGGGGTTCGGAATCATCTCACACGTAGTCACGTACTACTCAGGCAAAAAGGAGCCCTTCGGCTACATGGGAATAGTCTGAGCCATACTATCCATCGGCTTCCTAGGATTCATCGTCTGAGCTCACCACATGTTTACAGTAGGAATAGACGTTGATACCCGAGCCTACTTTACATCAGCCACTATATCTGCCCCCCCCCC
>LX78
CTTATGTCTACCATCATGATCGGAGGATTCGGCAACTGATTAGTCCCCCTCATAATCGGTGCCCCCGACATAGCATTCCCGCGAATAAACAACATAAGCTTTTGACTCCTCCCCCCATCATTCCTCCTCCTACTAGCCTCATCCACTGTAGAAGCTGGCGCCGGCACAGGCTGAACTGTCTACCCTCCCCTAGCAGGTGACCTTGCCCACGCCGGAGCTTCAGTAGACCTGGCTATCTTCTCACTCCACTTAGCCGGTATCTCCTCCATCCTTGGGGCCATCAACTTTATCACCACAGCCATCAACATAAAACCCCCCGCACTCTCACAATACCAAACCCCACTATTTGTCTGATCCGTACTAATTACCGCCATCCTACTCCTTCTATCACTCCCCGTACTCGCCGCCGGTATTACAATATTACTAACTGATCGAAACCTAAACACCACATTCTTCGACCCCGCTGGAGGAGGAGACCCAATCCTGTACCAACACCTATTCTGATTCTTCGGACACCCAGAAGTCTATATTCTGATCCTACCGGGGTTCGGAATCATCTCACACGTAGTCACGTACTACTCAGGCAAAAAGGAGCCCTTCGGCTACATGGGAATAGTCTGAGCCATACTATCCATCGGCTTCCTAGGATTCATCGTCTGAGCTCACCACATGTTTACAGTAGGAATAGACGTTGATACCCGAGCCTACTTTACATCAGCCACTATAACATGCCCCCCCCC
>LX77
CTTTGGTCTACCATCATGATCGGAGGATTCGGCAACTGATTAGTCCCCCTCATAATCGGTGCCCCCGACATAGCATTCCCGCGAATAAACAACATAAGCTTTTGACTCCTCCCCCCATCATTCCTCCTCCTACTAGCCTCATCCACTGTAGAAGCTGGCGCCGGCACAGGCTGAACTGTCTACCCTCCCCTAGCAGGTGACCTTGCCCACGCCGGAGCTTCAGTAGACCTGGCTATCTTCTCACTCCACTTAGCCGGTATCTCCTCCATCCTTGGGGCCATCAACTTTATCACCACAGCCATCAACATAAAACCCCCCGCACTCTCACAATACCAAACCCCACTATTTGTCTGATCCGTACTAATTACCGCCATCCTACTCCTTCTATCACTCCCCGTACTCGCCGCCGGTATTACAATATTACTAACTGATCGAAACCTAAACACCACATTCTTCGACCCCGCTGGAGGAGGAGACCCAATCCTGTACCAACACCTATTCTGATTCTTCGGACACCCAGAAGTCTATATTCTGATCCTACCGGGGTTCGGAATCATCTCACACGTAGTCACGTACTACTCAGGCAAAAAGGAGCCCTTCGGCTACATGGGAATAGTCTGAGCCATACTATCCATCGGCTTCCTAGGATTCATCGTCTGAGCTCACCACATGTTTACAGTAGGAATAGACGTTGATACCCGAGCCTACTTTACATCAGCCACTATAACATGCCCCCCCCC
>LX76
CTTATGTCTACCATCATGATCGGAGGATTCGGCAACTGATTAGTCCCCCTCATAATCGGTGCCCCCGACATAGCATTCCCGCGAATAAACAACATAAGCTTTTGACTCCTCCCCCCATCATTCCTCCTCCTACTAGCCTCATCCACTGTAGAAGCTGGCGCCGGCACAGGCTGAACTGTCTACCCTCCCCTAGCAGGTGACCTTGCCCACGCCGGAGCTTCAGTAGACCTGGCTATCTTCTCACTCCACTTAGCCGGTATCTCCTCCATCCTTGGGGCCATCAACTTTATCACCACAGCCATCAACATAAAACCCCCCGCACTCTCACAATACCAAACCCCACTATTTGTCTGATCCGTACTAATTACCGCCATCCTACTCCTTCTATCACTCCCCGTACTCGCCGCCGGTATTACAATATTACTAACTGATCGAAACCTAAACACCACATTCTTCGACCCCGCTGGAGGAGGAGACCCAATCCTGTACCAACACCTATTCTGATTCTTCGGACACCCAGAAGTCTATATTCTGATCCTACCGGGGTTCGGAATCATCTCACACGTAGTCACGTACTACTCAGGCAAAAAGGAGCCCTTCGGCTACATGGGAATAGTCTGAGCCATACTATCCATCGGCTTCCTAGGATTCATCGTCTGAGCTCACCACATGTTTACAGTAGGAATAGACGTTGATACCCGAGCCTACTTTACATCAGCCACTATAACATGCTCCCCCCC
>LX75
CTTAGGTCTACCATCATGATCGGAGGATTCGGCAACTGATTAGTCCCCCTCATAATCGGTGCCCCCGACATAGCATTCCCGCGAATAAACAACATAAGCTTTTGACTCCTCCCCCCATCATTCCTCCTCCTACTAGCCTCATCCACTGTAGAAGCTGGCGCCGGCACAGGCTGAACTGTCTACCCTCCCCTAGCAGGTGACCTTGCCCACGCCGGAGCTTCAGTAGACCTGGCTATCTTCTCACTCCACTTAGCCGGTATCTCCTCCATCCTTGGGGCCATCAACTTTATCACCACAGCCATCAACATAAAACCCCCCGCACTCTCACAATACCAAACCCCACTATTTGTCTGATCCGTACTAATTACCGCCATCCTACTCCTTCTATCACTCCCCGTACTCGCCGCCGGTATTACAATATTACTAACTGATCGAAACCTAAACACCACATTCTTCGACCCCGCTGGAGGAGGAGACCCAATCCTGTACCAACACCTATTCTGATTCTTCGGACACCCAGAAGTCTATATTCTGATCCTACCGGGGTTCGGAATCATCTCACACGTAGTCACGTACTACTCAGGCAAAAAGGAGCCCTTCGGCTACATGGGAATAGTCTGAGCCATACTATCCATCGGCTTCCTAGGATTCATCGTCTGAGCTCACCACATGTTTACAGTAGGAATAGACGTTGATACCCGAGCCTACTTTACATCAGCCACTATATCTGCCCCCCCCCC
>LX74
TTATGGTCTACCATCATGATCGGAGGATTCGGCAACTGATTAGTCCCCCTCATAATCGGTGCCCCCGACATAGCATTCCCGCGAATAAACAACATAAGCTTTTGACTCCTCCCCCCATCATTCCTCCTCCTACTAGCCTCATCCACTGTAGAAGCTGGCGCCGGCACAGGCTGAACTGTCTACCCTCCCCTAGCAGGTGACCTTGCCCACGCCGGAGCTTCAGTAGACCTGGCTATCTTCTCACTCCACTTAGCCGGTATCTCCTCCATCCTTGGGGCCATCAACTTTATCACCACAGCCATCAACATAAAACCCCCCGCACTCTCACAATACCAAACCCCACTATTTGTCTGATCCGTACTAATTACCGCCATCCTACTCCTTCTATCACTCCCCGTACTCGCCGCCGGTATTACAATATTACTAACTGATCGAAACCTAAACACCACATTCTTCGACCCCGCTGGAGGAGGAGACCCAATCCTGTACCAACACCTATTCTGATTCTTCGGACACCCAGAAGTCTATATTCTGATCCTACCGGGGTTCGGAATCATCTCACACGTAGTCACGTACTACTCAGGCAAAAAGGAGCCCTTCGGCTACATGGGAATAGTCTGAGCCATACTATCCATCGGCTTCCTAGGATTCATCGTCTGAGCTCACCACATGTTTACAGTAGGAATAGACGTTGATACCCGAGCCTACTTTACATCAGCCACTATATC-TGCCCCCCCCC
>LX73
TGTTTGTCTACCATCATGATCGGAGGATTCGGCAACTGATTAGTCCCCCTCATAATCGGTGCCCCCGACATAGCATTCCCGCGAATAAACAACATAAGCTTTTGACTCCTCCCCCCATCATTCCTCCTCCTACTAGCCTCATCCACTGTAGAAGCTGGCGCCGGCACAGGCTGAACTGTCTACCCTCCCCTAGCAGGTGACCTTGCCCACGCCGGAGCTTCAGTAGACCTGGCTATCTTCTCACTCCACTTAGCCGGTATCTCCTCCATCCTTGGGGCCATCAACTTTATCACCACAGCCATCAACATAAAACCCCCCGCACTCTCACAATACCAAACCCCACTATTTGTCTGATCCGTACTAATTACCGCCATCCTACTCCTTCTATCACTCCCCGTACTCGCCGCCGGTATTACAATATTACTAACTGATCGAAACCTAAACACCACATTCTTCGACCCCGCTGGAGGAGGAGACCCAATCCTGTACCAACACCTATTCTGATTCTTCGGACACCCAGAAGTCTATATTCTGATCCTACCGGGGTTCGGAATCATCTCACACGTAGTCACGTACTACTCAGGCAAAAAGGAGCCCTTCGGCTACATGGGAATAGTCTGAGCCATACTATCCATCGGCTTCCTAGGATTCATCGTCTGAGCTCACCACATGTTTACAGTAGGAATAGACGTTGATACCCGAGCCTACTTTACATCAGCCACTATATTGCCCCCCCCCCC
>LX72
---TGTTCTACCATCATGATCGGAGGATTCGGCAACTGATTAGTCCCCCTCATAATCGGTGCCCCCGACATAGCATTCCCGCGAATAAACAACATAAGCTTTTGACTCCTCCCCCCATCATTCCTCCTCCTACTAGCCTCATCCACTGTAGAAGCTGGCGCCGGCACAGGCTGAACTGTCTACCCTCCCCTAGCAGGTGACCTTGCCCACGCCGGAGCTTCAGTAGACCTGGCTATCTTCTCACTCCACTTAGCCGGTATCTCCTCCATCCTTGGGGCCATCAACTTTATCACCACAGCCATCAACATAAAACCCCCCGCACTCTCACAATACCAAACCCCACTATTTGTCTGATCCGTACTAATTACCGCCATCCTACTCCTTCTATCACTCCCCGTACTCGCCGCCGGTATTACAATATTACTAACTGATCGAAACCTAAACACCACATTCTTCGACCCCGCTGGAGGAGGAGACCCAATCCTGTACCAACACCTATTCTGATTCTTCGGACACCCAGAAGTCTATATTCTGATCCTACCGGGGTTCGGAATCATCTCACACGTAGTCACGTACTACTCAGGCAAAAAGGAGCCCTTCGGCTACATGGGAATAGTCTGAGCCATACTATCCATCGGCTTCCTAGGATTCATCGTCTGAGCTCACCACATGTTTACAGTAGGAATAGACGTTGATACCCGAGCCTACTTTACATCAGCCACT-TATTGCCCCCCCCCCC
>LX71
ATTTTGTCTACCATCATGATCGGAGGATTCGGCAACTGATTAGTCCCCCTCATAATCGGTGCCCCCGACATAGCATTCCCGCGAATAAACAACATAAGCTTTTGACTCCTCCCCCCATCATTCCTCCTCCTACTAGCCTCATCCACTGTAGAAGCTGGCGCCGGCACAGGCTGAACTGTCTACCCTCCCCTAGCAGGTGACCTTGCCCACGCCGGAGCTTCAGTAGACCTGGCTATCTTCTCACTCCACTTAGCCGGTATCTCCTCCATCCTTGGGGCCATCAACTTTATCACCACAGCCATCAACATAAAACCCCCCGCACTCTCACAATACCAAACCCCACTATTTGTCTGATCCGTACTAATTACCGCCATCCTACTCCTTCTATCACTCCCCGTACTCGCCGCCGGTATTACAATATTACTAACTGATCGAAACCTAAACACCACATTCTTCGACCCCGCTGGAGGAGGAGACCCAATCCTGTACCAACACCTATTCTGATTCTTCGGACACCCAGAAGTCTATATTCTGATCCTACCGGGGTTCGGAATCATCTCACACGTAGTCACGTACTACTCAGGCAAAAAGGAGCCCTTCGGCTACATGGGAATAGTCTGAGCCATACTATCCATCGGCTTCCTAGGATTCATCGTCTGAGCTCACCACATGTTTACAGTAGGAATAGACGTTGATACCCGAGCCTACTTTACATCAGCCACTATATTGCCCCCCCCCCC
>LX70
-TTTTGTCTACCATCATGATCGGAGGATTCGGCAACTGATTAGTCCCCCTCATAATCGGTGCCCCCGACATAGCATTCCCGCGAATAAACAACATAAGCTTTTGACTCCTCCCCCCATCATTCCTCCTCCTACTAGCCTCATCCACTGTAGAAGCTGGCGCCGGCACAGGCTGAACTGTCTACCCTCCCCTAGCAGGTGACCTTGCCCACGCCGGAGCTTCAGTAGACCTGGCTATCTTCTCACTCCACTTAGCCGGTATCTCCTCCATCCTTGGGGCCATCAACTTTATCACCACAGCCATCAACATAAAACCCCCCGCACTCTCACAATACCAAACCCCACTATTTGTCTGATCCGTACTAATTACCGCCATCCTACTCCTTCTATCACTCCCCGTACTCGCCGCCGGTATTACAATATTACTAACTGATCGAAACCTAAACACCACATTCTTCGACCCCGCTGGAGGAGGAGACCCAATCCTGTACCAACACCTATTCTGATTCTTCGGACACCCAGAAGTCTATATTCTGATCCTACCGGGGTTCGGAATCATCTCACACGTAGTCACGTACTACTCAGGCAAAAAGGAGCCCTTCGGCTACATGGGAATAGTCTGAGCCATACTATCCATCGGCTTCCTAGGATTCATCGTCTGAGCTCACCACATGTTTACAGTAGGAATAGACGTTGATACCCGAGCCTACTTTACATCAGCCACTATATTGCCTTCCCCCCC
>LX69
CCTATGTAAACCATCATGATCGGAGGATTCGGCAACTGATTAGTCCCCCTCATAATCGGTGCCCCCGACATAGCATTCCCGCGAATAAACAACATAAGCTTTTGACTCCTCCCCCCATCATTCCTCCTCCTACTAGCCTCATCCACTGTAGAAGCTGGCGCCGGCACAGGCTGAACTGTCTACCCTCCCCTAGCAGGTGACCTTGCCCACGCCGGAGCTTCAGTAGACCTGGCTATCTTCTCACTCCACTTAGCCGGTATCTCCTCCATCCTTGGGGCCATCAACTTTATCACCACAGCCATCAACATAAAACCCCCCGCACTCTCACAATACCAAACCCCACTATTTGTCTGATCCGTACTAATTACCGCCATCCTACTCCTTCTATCACTCCCCGTACTCGCCGCCGGTATTACAATATTACTAACTGATCGAAACCTAAACACCACATTCTTCGACCCCGCTGGAGGAGGAGACCCAATCCTGTACCAACACCTATTCTGATTCTTCGGACACCCAGAAGTCTATATTCTGATCCTACCGGGGTTCGGAATCATCTCACACGTAGTCACGTACTACTCAGGCAAAAAGGAGCCCTTCGGCTACATGGGAATAGTCTGAGCCATACTATCCATCGGCTTCCTAGGATTCATCGTCTGAGCTCACCACATGTTTACAGTAGGAATAGACGTTGATACCCGAGCCTACTTTACATCAGCCACTATATCTGCCCCCCCCCC
>LX68
CTTTTGTCTACCATCATGATCGGAGGATTCGGCAACTGATTAGTCCCCCTCATAATCGGTGCCCCCGACATAGCATTCCCGCGAATAAACAACATAAGCTTTTGACTCCTCCCCCCATCATTCCTCCTCCTACTAGCCTCATCCACTGTAGAAGCTGGCGCCGGCACAGGCTGAACTGTCTACCCTCCCCTAGCAGGTGACCTTGCCCACGCCGGAGCTTCAGTAGACCTGGCTATCTTCTCACTCCACTTAGCCGGTATCTCCTCCATCCTTGGGGCCATCAACTTTATCACCACAGCCATCAACATAAAACCCCCCGCACTCTCACAATACCAAACCCCACTATTTGTCTGATCCGTACTAATTACCGCCATCCTACTCCTTCTATCACTCCCCGTACTCGCCGCCGGTATTACAATATTACTAACTGATCGAAACCTAAACACCACATTCTTCGACCCCGCTGGAGGAGGAGACCCAATCCTGTACCAACACCTATTCTGATTCTTCGGACACCCAGAAGTCTATATTCTGATCCTACCGGGGTTCGGAATCATCTCACACGTAGTCACGTACTACTCAGGCAAAAAGGAGCCCTTCGGCTACATGGGAATAGTCTGAGCCATACTATCCATCGGCTTCCTAGGATTCATCGTCTGAGCTCACCACATGTTTACAGTAGGAATAGACGTTGATACCCGAGCCTACTTTACATCAGCCACTATATTGGGCCCCCCCCT
>LX67
CCTAAGTCTACCATCATGATCGGAGGATTCGGCAACTGATTAGTCCCCCTCATAATCGGTGCCCCCGACATAGCATTCCCGCGAATAAACAACATAAGCTTTTGACTCCTCCCCCCATCATTCCTCCTCCTACTAGCCTCATCCACTGTAGAAGCTGGCGCCGGCACAGGCTGAACTGTCTACCCTCCCCTAGCAGGTGACCTTGCCCACGCCGGAGCTTCAGTAGACCTGGCTATCTTCTCACTCCACTTAGCCGGTATCTCCTCCATCCTTGGGGCCATCAACTTTATCACCACAGCCATCAACATAAAACCCCCCGCACTCTCACAATACCAAACCCCACTATTTGTCTGATCCGTACTAATTACCGCCATCCTACTCCTTCTATCACTCCCCGTACTCGCCGCCGGTATTACAATATTACTAACTGATCGAAACCTAAACACCACATTCTTCGACCCCGCTGGAGGAGGAGACCCAATCCTGTACCAACACCTATTCTGATTCTTCGGACACCCAGAAGTCTATATTCTGATCCTACCGGGGTTCGGAATCATCTCACACGTAGTCACGTACTACTCAGGCAAAAAGGAGCCCTTCGGCTACATGGGAATAGTCTGAGCCATACTATCCATCGGCTTCCTAGGATTCATCGTCTGAGCTCACCACATGTTTACAGTAGGAATAGACGTTGATACCCGAGCCTACTTTACATCAGCCACTATATCTGCCCCCCCCCC
>LX66
CTTATGTCTACCATCATGATCGGAGGATTCGGCAACTGATTAGTCCCCCTCATAATCGGTGCCCCCGACATAGCATTCCCGCGAATAAACAACATAAGCTTTTGACTCCTCCCCCCATCATTCCTCCTCCTACTAGCCTCATCCACTGTAGAAGCTGGCGCCGGCACAGGCTGAACTGTCTACCCTCCCCTAGCAGGTGACCTTGCCCACGCCGGAGCTTCAGTAGACCTGGCTATCTTCTCACTCCACTTAGCCGGTATCTCCTCCATCCTTGGGGCCATCAACTTTATCACCACAGCCATCAACATAAAACCCCCCGCACTCTCACAATACCAAACCCCACTATTTGTCTGATCCGTACTAATTACCGCCATCCTACTCCTTCTATCACTCCCCGTACTCGCCGCCGGTATTACAATATTACTAACTGATCGAAACCTAAACACCACATTCTTCGACCCCGCTGGAGGAGGAGACCCAATCCTGTACCAACACCTATTCTGATTCTTCGGACACCCAGAAGTCTATATTCTGATCCTACCGGGGTTCGGAATCATCTCACACGTAGTCACGTACTACTCAGGCAAAAAGGAGCCCTTCGGCTACATGGGAATAGTCTGAGCCATACTATCCATCGGCTTCCTAGGATTCATCGTCTGAGCTCACCACATGTTTACAGTAGGAATAGACGTTGATACCCGAGCCTACTTTACATCAGCCACTATATCTGCCCCCCCCCC
>LX65
TTATGGTCTACCATCATGATCGGAGGATTCGGCAACTGATTAGTCCCCCTCATAATCGGTGCCCCCGACATAGCATTCCCGCGAATAAACAACATAAGCTTTTGACTCCTCCCCCCATCATTCCTCCTCCTACTAGCCTCATCCACTGTAGAAGCTGGCGCCGGCACAGGCTGAACTGTCTACCCTCCCCTAGCAGGTGACCTTGCCCACGCCGGAGCTTCAGTAGACCTGGCTATCTTCTCACTCCACTTAGCCGGTATCTCCTCCATCCTTGGGGCCATCAACTTTATCACCACAGCCATCAACATAAAACCCCCCGCACTCTCACAATACCAAACCCCACTATTTGTCTGATCCGTACTAATTACCGCCATCCTACTCCTTCTATCACTCCCCGTACTCGCCGCCGGTATTACAATATTACTAACTGATCGAAACCTAAACACCACATTCTTCGACCCCGCTGGAGGAGGAGACCCAATCCTGTACCAACACCTATTCTGATTCTTCGGACACCCAGAAGTCTATATTCTGATCCTACCGGGGTTCGGAATCATCTCACACGTAGTCACGTACTACTCAGGCAAAAAGGAGCCCTTCGGCTACATGGGAATAGTCTGAGCCATACTATCCATCGGCTTCCTAGGATTCATCGTCTGAGCTCACCACATGTTTACAGTAGGAATAGACGTTGATACCCGAGCCTACTTTACATCAGCCACTATACTGCCCCCCCCCCC
>LX64
TTATGGTCTACCATCATGATCGGAGGATTCGGCAACTGATTAGTCCCCCTCATAATCGGTGCCCCCGACATAGCATTCCCGCGAATAAACAACATAAGCTTTTGACTCCTCCCCCCATCATTCCTCCTCCTACTAGCCTCATCCACTGTAGAAGCTGGCGCCGGCACAGGCTGAACTGTCTACCCTCCCCTAGCAGGTGACCTTGCCCACGCCGGAGCTTCAGTAGACCTGGCTATCTTCTCACTCCACTTAGCCGGTATCTCCTCCATCCTTGGGGCCATCAACTTTATCACCACAGCCATCAACATAAAACCCCCCGCACTCTCACAATACCAAACCCCACTATTTGTCTGATCCGTACTAATTACCGCCATCCTACTCCTTCTATCACTCCCCGTACTCGCCGCCGGTATTACAATATTACTAACTGATCGAAACCTAAACACCACATTCTTCGACCCCGCTGGAGGAGGAGACCCAATCCTGTACCAACACCTATTCTGATTCTTCGGACACCCAGAAGTCTATATTCTGATCCTACCGGGGTTCGGAATCATCTCACACGTAGTCACGTACTACTCAGGCAAAAAGGAGCCCTTCGGCTACATGGGAATAGTCTGAGCCATACTATCCATCGGCTTCCTAGGATTCATCGTCTGAGCTCACCACATGTTTACAGTAGGAATAGACGTTGATACCCGAGCCTACTTTACATCAGCCACTATATCTGCTTTTCCCTC
>LX63
CTTTTGTC-ACCATCATGATCGGAGGATTCGGCAACTGATTAGTCCCCCTCATAATCGGTGCCCCCGACATAGCATTCCCGCGAATAAACAACATAAGCTTTTGACTCCTCCCCCCATCATTCCTCCTCCTACTAGCCTCATCCACTGTAGAAGCTGGCGCCGGCACAGGCTGAACTGTCTACCCTCCCCTAGCAGGTGACCTTGCCCACGCCGGAGCTTCAGTAGACCTGGCTATCTTCTCACTCCACTTAGCCGGTATCTCCTCCATCCTTGGGGCCATCAACTTTATCACCACAGCCATCAACATAAAACCCCCCGCACTCTCACAATACCAAACCCCACTATTTGTCTGATCCGTACTAATTACCGCCATCCTACTCCTTCTATCACTCCCCGTACTCGCCGCCGGTATTACAATATTACTAACTGATCGAAACCTAAACACCACATTCTTCGACCCCGCTGGAGGAGGAGACCCAATCCTGTACCAACACCTATTCTGATTCTTCGGACACCCAGAAGTCTATATTCTGATCCTACCGGGGTTCGGAATCATCTCACACGTAGTCACGTACTACTCAGGCAAAAAGGAGCCCTTCGGCTACATGGGAATAGTCTGAGCCATACTATCCATCGGCTTCCTAGGATTCATCGTCTGAGCTCACCACATGTTTACAGTAGGAATAGACGTTGATACCCGAGCCTACTTTACATCAGCCACTATATCTGCTCCTTCCCC
>LX62
-TGGGTACTACCATCATGATCGGAGGATTCGGCAACTGATTAGTCCCCCTCATAATCGGTGCCCCCGACATAGCATTCCCGCGAATAAACAACATAAGCTTTTGACTCCTCCCCCCATCATTCCTCCTCCTACTAGCCTCATCCACTGTAGAAGCTGGCGCCGGCACAGGCTGAACTGTCTACCCTCCCCTAGCAGGTGACCTTGCCCACGCCGGAGCTTCAGTAGACCTGGCTATCTTCTCACTCCACTTAGCCGGTATCTCCTCCATCCTTGGGGCCATCAACTTTATCACCACAGCCATCAACATAAAACCCCCCGCACTCTCACAATACCAAACCCCACTATTTGTCTGATCCGTACTAATTACCGCCATCCTACTCCTTCTATCACTCCCCGTACTCGCCGCCGGTATTACAATATTACTAACTGATCGAAACCTAAACACCACATTCTTCGACCCCGCTGGAGGAGGAGACCCAATCCTGTACCAACACCTATTCTGATTCTTCGGACACCCAGAAGTCTATATTCTGATCCTACCGGGGTTCGGAATCATCTCACACGTAGTCACGTACTACTCAGGCAAAAAGGAGCCCTTCGGCTACATGGGAATAGTCTGAGCCATACTATCCATCGGCTTCCTAGGATTCATCGTCTGAGCTCACCACATGTTTACAGTAGGAATAGACGTTGATACCCGAGCCTACTTTACATCAGCCACTATATCTGGGCTTTCTTT
>LX61
CTTTTGTCTACCATCATGATCGGAGGATTCGGCAACTGATTAGTCCCCCTCATAATCGGTGCCCCCGACATAGCATTCCCGCGAATAAACAACATAAGCTTTTGACTCCTCCCCCCATCATTCCTCCTCCTACTAGCCTCATCCACTGTAGAAGCTGGCGCCGGCACAGGCTGAACTGTCTACCCTCCCCTAGCAGGTGACCTTGCCCACGCCGGAGCTTCAGTAGACCTGGCTATCTTCTCACTCCACTTAGCCGGTATCTCCTCCATCCTTGGGGCCATCAACTTTATCACCACAGCCATCAACATAAAACCCCCCGCACTCTCACAATACCAAACCCCACTATTTGTCTGATCCGTACTAATTACCGCCATCCTACTCCTTCTATCACTCCCCGTACTCGCCGCCGGTATTACAATATTACTAACTGATCGAAACCTAAACACCACATTCTTCGACCCCGCTGGAGGAGGAGACCCAATCCTGTACCAACACCTATTCTGATTCTTCGGACACCCAGAAGTCTATATTCTGATCCTACCGGGGTTCGGAATCATCTCACACGTAGTCACGTACTACTCAGGCAAAAAGGAGCCCTTCGGCTACATGGGAATAGTCTGAGCCATACTATCCATCGGCTTCCTAGGATTCATCGTCTGAGCTCACCACATGTTTACAGTAGGAATAGACGTTGATACCCGAGCCTACTTTACATCAGCCACTATAACATGCCCCCCCCC
