# Supplementary material for: Analysis of the Mitochondrial COI Gene and Genetic Diversity of Endangered Goose Breeds
Source: Genes (Basel). 2024 Aug 6;15(8):1037. doi: 10.3390/genes15081037 (PMC11353847; doi:10.3390/genes15081037)
Supplement: Supplementary file 1 [file genes-15-01037-s001.zip › File S1/WZ.txt]

>WZ20
TGGT-CTACCATCATGATCGGAGGATTCGGCAACTGATTAGTCCCCCTCATAATCGGTGCCCCCGACATAGCATTCCCGCGAATAAACAACATAAGCTTTTGACTCCTCCCCCCATCATTCCTCCTCCTACTAGCCTCATCCACTGTAGAAGCTGGCGCCGGCACAGGCTGAACTGTCTACCCTCCCCTAGCAGGTGACCTTGCCCACGCCGGAGCTTCAGTAGACCTGGCTATCTTCTCACTCCACTTAGCCGGTATCTCCTCCATCCTTGGGGCCATCAACTTTATCACCACAGCCATCAACATAAAACCCCCCGCACTCTCACAATACCAAACCCCACTATTTGTCTGATCCGTACTAATTACCGCCATCCTACTCCTTCTATCACTCCCCGTACTCGCCGCCGGTATTACAATATTACTAACTGATCGAAACCTAAACACCACATTCTTCGACCCCGCTGGAGGAGGAGACCCAATCCTGTACCAACACCTATTCTGATTCTTCGGACACCCAGAAGTCTATATTCTGATCCTACCGGGGTTCGGAATCATCTCACACGTAGTCACGTACTACTCAGGCAAAAAGGAGCCCTTCGGCTACATGGGAATAGTCTGAGCCATACTATCCATCGGCTTCCTAGGATTCATCGTCTGAGCTCACCACATGTTTACAGTAGGAATAGACGTTGATACCCGAGCCTACTTTACATCAGCCACTATAACTG
>WZ19
TAGTAATACCATCATGATCGGAGGATTCGGCAACTGATTAGTCCCCCTCATAATCGGTGCCCCCGACATAGCATTCCCGCGAATAAACAACATAAGCTTTTGACTCCTCCCCCCATCATTCCTCCTCCTACTAGCCTCATCCACTGTAGAAGCTGGCGCCGGCACAGGCTGAACTGTCTACCCTCCCCTAGCAGGTGACCTTGCCCACGCCGGAGCTTCAGTAGACCTGGCTATCTTCTCACTCCACTTAGCCGGTATCTCCTCCATCCTTGGGGCCATCAACTTTATCACCACAGCCATCAACATAAAACCCCCCGCACTCTCACAATACCAAACCCCACTATTTGTCTGATCCGTACTAATTACCGCCATCCTACTCCTTCTATCACTCCCCGTACTCGCCGCCGGTATTACAATATTACTAACTGATCGAAACCTAAACACCACATTCTTCGACCCCGCTGGAGGAGGAGACCCAATCCTGTACCAACACCTATTCTGATTCTTCGGACACCCAGAAGTCTATATTCTGATCCTACCGGGGTTCGGAATCATCTCACACGTAGTCACGTACTACTCAGGCAAAAAGGAGCCCTTCGGCTACATGGGAATAGTCTGAGCCATACTATCCATCGGCTTCCTAGGATTCATCGTCTGAGCTCACCACATGTTTACAGTAGGAATAGACGTTGATACCCGAGCCTACTTTACATCAGCCACTATATGGC
>WZ18
ATGGTCTACCATCATGATCGGAGGATTCGGCAACTGATTAGTCCCCCTCATAATCGGTGCCCCCGACATAGCATTCCCGCGAATAAACAACATAAGCTTTTGACTCCTCCCCCCATCATTCCTCCTCCTACTAGCCTCATCCACTGTAGAAGCTGGCGCCGGCACAGGCTGAACTGTCTACCCTCCCCTAGCAGGTGACCTTGCCCACGCCGGAGCTTCAGTAGACCTGGCTATCTTCTCACTCCACTTAGCCGGTATCTCCTCCATCCTTGGGGCCATCAACTTTATCACCACAGCCATCAACATAAAACCCCCCGCACTCTCACAATACCAAACCCCACTATTTGTCTGATCCGTACTAATTACCGCCATCCTACTCCTTCTATCACTCCCCGTACTCGCCGCCGGTATTACAATATTACTAACTGATCGAAACCTAAACACCACATTCTTCGACCCCGCTGGAGGAGGAGACCCAATCCTGTACCAACACCTATTCTGATTCTTCGGACACCCAGAAGTCTATATTCTGATCCTACCGGGGTTCGGAATCATCTCACACGTAGTCACGTACTACTCAGGCAAAAAGGAGCCCTTCGGCTACATGGGAATAGTCTGAGCCATACTATCCATCGGCTTCCTAGGATTCATCGTCTGAGCTCACCACATGTTTACAGTAGGAATAGACGTTGATACCCGAGCCTACTTTACATCAGCCACTAAATGCC
>WZ17
ATG-TCTACCATCATGATCGGAGGATTCGGCAACTGATTAGTCCCCCTCATAATCGGTGCCCCCGACATAGCATTCCCGCGAATAAACAACATAAGCTTTTGACTCCTCCCCCCATCATTCCTCCTCCTACTAGCCTCATCCACTGTAGAAGCTGGCGCCGGCACAGGCTGAACTGTCTACCCTCCCCTAGCAGGTGACCTTGCCCACGCCGGAGCTTCAGTAGACCTGGCTATCTTCTCACTCCACTTAGCCGGTATCTCCTCCATCCTTGGGGCCATCAACTTTATCACCACAGCCATCAACATAAAACCCCCCGCACTCTCACAATACCAAACCCCACTATTTGTCTGATCCGTACTAATTACCGCCATCCTACTCCTTCTATCACTCCCCGTACTCGCCGCCGGTATTACAATATTACTAACTGATCGAAACCTAAACACCACATTCTTCGACCCCGCTGGAGGAGGAGACCCAATCCTGTACCAACACCTATTCTGATTCTTCGGACACCCAGAAGTCTATATTCTGATCCTACCGGGGTTCGGAATCATCTCACACGTAGTCACGTACTACTCAGGCAAAAAGGAGCCCTTCGGCTACATGGGAATAGTCTGAGCCATACTATCCATCGGCTTCCTAGGATTCATCGTCTGAGCTCACCACATGTTTACAGTAGGAATAGACGTTGATACCCGAGCCTACTTTACATCAGCCA-TATATTGG
>WZ16
TAGTC-TACCATCATGATCGGAGGATTCGGCAACTGATTAGTCCCCCTCATAATCGGTGCCCCCGACATAGCATTCCCGCGAATAAACAACATAAGCTTTTGACTCCTCCCCCCATCATTCCTCCTCCTACTAGCCTCATCCACTGTAGAAGCTGGCGCCGGCACAGGCTGAACTGTCTACCCTCCCCTAGCAGGTGACCTTGCCCACGCCGGAGCTTCAGTAGACCTGGCTATCTTCTCACTCCACTTAGCCGGTATCTCCTCCATCCTTGGGGCCATCAACTTTATCACCACAGCCATCAACATAAAACCCCCCGCACTCTCACAATACCAAACCCCACTATTTGTCTGATCCGTACTAATTACCGCCATCCTACTCCTTCTATCACTCCCCGTACTCGCCGCCGGTATTACAATATTACTAACTGATCGAAACCTAAACACCACATTCTTCGACCCCGCTGGAGGAGGAGACCCAATCCTGTACCAACACCTATTCTGATTCTTCGGACACCCAGAAGTCTATATTCTGATCCTACCGGGGTTCGGAATCATCTCACACGTAGTCACGTACTACTCAGGCAAAAAGGAGCCCTTCGGCTACATGGGAATAGTCTGAGCCATACTATCCATCGGCTTCCTAGGATTCATCGTCTGAGCTCACCACATGTTTACAGTAGGAATAGACGTTGATACCCGAGCCTACTTTACATCAGCCACTAAATGGG
>WZ15
AAGT-CTACCATCATGATCGGAGGATTCGGCAACTGATTAGTCCCCCTCATAATCGGTGCCCCCGACATAGCATTCCCGCGAATAAACAACATAAGCTTTTGACTCCTCCCCCCATCATTCCTCCTCCTACTAGCCTCATCCACTGTAGAAGCTGGCGCCGGCACAGGCTGAACTGTCTACCCTCCCCTAGCAGGTGACCTTGCCCACGCCGGAGCTTCAGTAGACCTGGCTATCTTCTCACTCCACTTAGCCGGTATCTCCTCCATCCTTGGGGCCATCAACTTTATCACCACAGCCATCAACATAAAACCCCCCGCACTCTCACAATACCAAACCCCACTATTTGTCTGATCCGTACTAATTACCGCCATCCTACTCCTTCTATCACTCCCCGTACTCGCCGCCGGTATTACAATATTACTAACTGATCGAAACCTAAACACCACATTCTTCGACCCCGCTGGAGGAGGAGACCCAATCCTGTACCAACACCTATTCTGATTCTTCGGACACCCAGAAGTCTATATTCTGATCCTACCGGGGTTCGGAATCATCTCACACGTAGTCACGTACTACTCAGGCAAAAAGGAGCCCTTCGGCTACATGGGAATAGTCTGAGCCATACTATCCATCGGCTTCCTAGGATTCATCGTCTGAGCTCACCACATGTTTACAGTAGGAATAGACGTTGATACCCGAGCCTACTTTACATCAGCC-CTAATGGCC
>WZ14
ATGGTCTACCATCATGATCGGAGGATTCGGCAACTGATTAGTCCCCCTCATAATCGGTGCCCCCGACATAGCATTCCCGCGAATAAACAACATAAGCTTTTGACTCCTCCCCCCATCATTCCTCCTCCTACTAGCCTCATCCACTGTAGAAGCTGGCGCCGGCACAGGCTGAACTGTCTACCCTCCCCTAGCAGGTGACCTTGCCCACGCCGGAGCTTCAGTAGACCTGGCTATCTTCTCACTCCACTTAGCCGGTATCTCCTCCATCCTTGGGGCCATCAACTTTATCACCACAGCCATCAACATAAAACCCCCCGCACTCTCACAATACCAAACCCCACTATTTGTCTGATCCGTACTAATTACCGCCATCCTACTCCTTCTATCACTCCCCGTACTCGCCGCCGGTATTACAATATTACTAACTGATCGAAACCTAAACACCACATTCTTCGACCCCGCTGGAGGAGGAGACCCAATCCTGTACCAACACCTATTCTGATTCTTCGGACACCCAGAAGTCTATATTCTGATCCTACCGGGGTTCGGAATCATCTCACACGTAGTCACGTACTACTCAGGCAAAAAGGAGCCCTTCGGCTACATGGGAATAGTCTGAGCCATACTATCCATCGGCTTCCTAGGATTCATCGTCTGAGCTCACCACATGTTTACAGTAGGAATAGACGTTGATACCCGAGCCTACTTTACATCAGCCACTAAATGCC
>WZ13
ATGGTC-ACCATCATGATCGGAGGATTCGGCAACTGATTAGTCCCCCTCATAATCGGTGCCCCCGACATAGCATTCCCGCGAATAAACAACATAAGCTTTTGACTCCTCCCCCCATCATTCCTCCTCCTACTAGCCTCATCCACTGTAGAAGCTGGCGCCGGCACAGGCTGAACTGTCTACCCTCCCCTAGCAGGTGACCTTGCCCACGCCGGAGCTTCAGTAGACCTGGCTATCTTCTCACTCCACTTAGCCGGTATCTCCTCCATCCTTGGGGCCATCAACTTTATCACCACAGCCATCAACATAAAACCCCCCGCACTCTCACAATACCAAACCCCACTATTTGTCTGATCCGTACTAATTACCGCCATCCTACTCCTTCTATCACTCCCCGTACTCGCCGCCGGTATTACAATATTACTAACTGATCGAAACCTAAACACCACATTCTTCGACCCCGCTGGAGGAGGAGACCCAATCCTGTACCAACACCTATTCTGATTCTTCGGACACCCAGAAGTCTATATTCTGATCCTACCGGGGTTCGGAATCATCTCACACGTAGTCACGTACTACTCAGGCAAAAAGGAGCCCTTCGGCTACATGGGAATAGTCTGAGCCATACTATCCATCGGCTTCCTAGGATTCATCGTCTGAGCTCACCACATGTTTACAGTAGGAATAGACGTTGATACCCGAGCCTACTTTACATCAGCCACTATATGCC
>WZ12
TTGGTAAACCATCATGATCGGAGGATTCGGCAACTGATTAGTCCCCCTCATAATCGGTGCCCCCGACATAGCATTCCCGCGAATAAACAACATAAGCTTTTGACTCCTCCCCCCATCATTCCTCCTCCTACTAGCCTCATCCACTGTAGAAGCTGGCGCCGGCACAGGCTGAACTGTCTACCCTCCCCTAGCAGGTGACCTTGCCCACGCCGGAGCTTCAGTAGACCTGGCTATCTTCTCACTCCACTTAGCCGGTATCTCCTCCATCCTTGGGGCCATCAACTTTATCACCACAGCCATCAACATAAAACCCCCCGCACTCTCACAATACCAAACCCCACTATTTGTCTGATCCGTACTAATTACCGCCATCCTACTCCTTCTATCACTCCCCGTACTCGCCGCCGGTATTACAATATTACTAACTGATCGAAACCTAAACACCACATTCTTCGACCCCGCTGGAGGAGGAGACCCAATCCTGTACCAACACCTATTCTGATTCTTCGGACACCCAGAAGTCTATATTCTGATCCTACCGGGGTTCGGAATCATCTCACACGTAGTCACGTACTACTCAGGCAAAAAGGAGCCCTTCGGCTACATGGGAATAGTCTGAGCCATACTATCCATCGGCTTCCTAGGATTCATCGTCTGAGCTCACCACATGTTTACAGTAGGAATAGACGTTGATACCCGAGCCTACTTTACATCAGCCACTATATCTG
>WZ11
TGGTACTACCATCATGATCGGAGGATTCGGCAACTGATTAGTCCCCCTCATAATCGGTGCCCCCGACATAGCATTCCCGCGAATAAACAACATAAGCTTTTGACTCCTCCCCCCATCATTCCTCCTCCTACTAGCCTCATCCACTGTAGAAGCTGGCGCCGGCACAGGCTGAACTGTCTACCCTCCCCTAGCAGGTGACCTTGCCCACGCCGGAGCTTCAGTAGACCTGGCTATCTTCTCACTCCACTTAGCCGGTATCTCCTCCATCCTTGGGGCCATCAACTTTATCACCACAGCCATCAACATAAAACCCCCCGCACTCTCACAATACCAAACCCCACTATTTGTCTGATCCGTACTAATTACCGCCATCCTACTCCTTCTATCACTCCCCGTACTCGCCGCCGGTATTACAATATTACTAACTGATCGAAACCTAAACACCACATTCTTCGACCCCGCTGGAGGAGGAGACCCAATCCTGTACCAACACCTATTCTGATTCTTCGGACACCCAGAAGTCTATATTCTGATCCTACCGGGGTTCGGAATCATCTCACACGTAGTCACGTACTACTCAGGCAAAAAGGAGCCCTTCGGCTACATGGGAATAGTCTGAGCCATACTATCCATCGGCTTCCTAGGATTCATCGTCTGAGCTCACCACATGTTTACAGTAGGAATAGACGTTGATACCCGAGCCTACTTTACATCAGCCACTATATTGG
>WZ10
TGGCTCAACCATCATGATCGGAGGATTCGGCAACTGATTAGTCCCCCTCATAATCGGTGCCCCCGACATAGCATTCCCGCGAATAAACAACATAAGCTTTTGACTCCTCCCCCCATCATTCCTCCTCCTACTAGCCTCATCCACTGTAGAAGCTGGCGCCGGCACAGGCTGAACTGTCTACCCTCCCCTAGCAGGTGACCTTGCCCACGCCGGAGCTTCAGTAGACCTGGCTATCTTCTCACTCCACTTAGCCGGTATCTCCTCCATCCTTGGGGCCATCAACTTTATCACCACAGCCATCAACATAAAACCCCCCGCACTCTCACAATACCAAACCCCACTATTTGTCTGATCCGTACTAATTACCGCCATCCTACTCCTTCTATCACTCCCCGTACTCGCCGCCGGTATTACAATATTACTAACTGATCGAAACCTAAACACCACATTCTTCGACCCCGCTGGAGGAGGAGACCCAATCCTGTACCAACACCTATTCTGATTCTTCGGACACCCAGAAGTCTATATTCTGATCCTACCGGGGTTCGGAATCATCTCACACGTAGTCACGTACTACTCAGGCAAAAAGGAGCCCTTCGGCTACATGGGAATAGTCTGAGCCATACTATCCATCGGCTTCCTAGGATTCATCGTCTGAGCTCACCACATGTTTACAGTAGGAATAGACGTTGATACCCGAGCCTACTTTACATCAGCCACTATATCTG
>WZ9
GGGTACTACCATC-TGATCGGAGGATTCGGCAACTGATTAGTCCCCCTCATAATCGGTGCCCCCGACATAGCATTCCCGCGAATAAACAACATAAGCTTTTGACTCCTCCCCCCATCATTCCTCCTCCTACTAGCCTCATCCACTGTAGAAGCTGGCGCCGGCACAGGCTGAACTGTCTACCCTCCCCTAGCAGGTGACCTTGCCCACGCCGGAGCTTCAGTAGACCTGGCTATCTTCTCACTCCACTTAGCCGGTATCTCCTCCATCCTTGGGGCCATCAACTTTATCACCACAGCCATCAACATAAAACCCCCCGCACTCTCACAATACCAAACCCCACTATTTGTCTGATCCGTACTAATTACCGCCATCCTACTCCTTCTATCACTCCCCGTACTCGCCGCCGGTATTACAATATTACTAACTGATCGAAACCTAAACACCACATTCTTCGACCCCGCTGGAGGAGGAGACCCAATCCTGTACCAACACCTATTCTGATTCTTCGGACACCCAGAAGTCTATATTCTGATCCTACCGGGGTTCGGAATCATCTCACACGTAGTCACGTACTACTCAGGCAAAAAGGAGCCCTTCGGCTACATGGGAATAGTCTGAGCCATACTATCCATCGGCTTCCTAGGATTCATCGTCTGAGCTCACCACATGTTTACAGTAGGAATAGACGTTGATACCCGAGCCTACTTTACATCAGCCACTATAACTG
>WZ8
TTGTACTACCATCATGATCGGAGGAT-CGGCAACTGATTAGTCCCCCTCATAATCGGTGCCCCCGACATAGCATTCCCGCGAATAAACAACATAAGCTTTTGACTCCTCCCCCCATCATTCCTCCTCCTACTAGCCTCATCCACTGTAGAAGCTGGCGCCGGCACAGGCTGAACTGTCTACCCTCCCCTAGCAGGTGACCTTGCCCACGCCGGAGCTTCAGTAGACCTGGCTATCTTCTCACTCCACTTAGCCGGTATCTCCTCCATCCTTGGGGCCATCAACTTTATCACCACAGCCATCAACATAAAACCCCCCGCACTCTCACAATACCAAACCCCACTATTTGTCTGATCCGTACTAATTACCGCCATCCTACTCCTTCTATCACTCCCCGTACTCGCCGCCGGTATTACAATATTACTAACTGATCGAAACCTAAACACCACATTCTTCGACCCCGCTGGAGGAGGAGACCCAATCCTGTACCAACACCTATTCTGATTCTTCGGACACCCAGAAGTCTATATTCTGATCCTACCGGGGTTCGGAATCATCTCACACGTAGTCACGTACTACTCAGGCAAAAAGGAGCCCTTCGGCTACATGGGAATAGTCTGAGCCATACTATCCATCGGCTTCCTAGGATTCATCGTCTGAGCTCACCACATGTTTACAGTAGGAATAGACGTTGATACCCGAGCCTACTTTACATCAGCCACTATATCTG
>WZ7
GGGTCATACCATC-TGATCGGAGGATTCGGCAACTGATTAGTCCCCCTCATAATCGGTGCCCCCGACATAGCATTCCCGCGAATAAACAACATAAGCTTTTGACTCCTCCCCCCATCATTCCTCCTCCTACTAGCCTCATCCACTGTAGAAGCTGGCGCCGGCACAGGCTGAACTGTCTACCCTCCCCTAGCAGGTGACCTTGCCCACGCCGGAGCTTCAGTAGACCTGGCTATCTTCTCACTCCACTTAGCCGGTATCTCCTCCATCCTTGGGGCCATCAACTTTATCACCACAGCCATCAACATAAAACCCCCCGCACTCTCACAATACCAAACCCCACTATTTGTCTGATCCGTACTAATTACCGCCATCCTACTCCTTCTATCACTCCCCGTACTCGCCGCCGGTATTACAATATTACTAACTGATCGAAACCTAAACACCACATTCTTCGACCCCGCTGGAGGAGGAGACCCAATCCTGTACCAACACCTATTCTGATTCTTCGGACACCCAGAAGTCTATATTCTGATCCTACCGGGGTTCGGAATCATCTCACACGTAGTCACGTACTACTCAGGCAAAAAGGAGCCCTTCGGCTACATGGGAATAGTCTGAGCCATACTATCCATCGGCTTCCTAGGATTCATCGTCTGAGCTCACCACATGTTTACAGTAGGAATAGACGTTGATACCCGAGCCTACTTTACATCAGCCACTATAACTG
>WZ6
ATGGTCTACCATCATGATCGGAGGATTCGGCAACTGATTAGTCCCCCTCATAATCGGTGCCCCCGACATAGCATTCCCGCGAATAAACAACATAAGCTTTTGACTCCTCCCCCCATCATTCCTCCTCCTACTAGCCTCATCCACTGTAGAAGCTGGCGCCGGCACAGGCTGAACTGTCTACCCTCCCCTAGCAGGTGACCTTGCCCACGCCGGAGCTTCAGTAGACCTGGCTATCTTCTCACTCCACTTAGCCGGTATCTCCTCCATCCTTGGGGCCATCAACTTTATCACCACAGCCATCAACATAAAACCCCCCGCACTCTCACAATACCAAACCCCACTATTTGTCTGATCCGTACTAATTACCGCCATCCTACTCCTTCTATCACTCCCCGTACTCGCCGCCGGTATTACAATATTACTAACTGATCGAAACCTAAACACCACATTCTTCGACCCCGCTGGAGGAGGAGACCCAATCCTGTACCAACACCTATTCTGATTCTTCGGACACCCAGAAGTCTATATTCTGATCCTACCGGGGTTCGGAATCATCTCACACGTAGTCACGTACTACTCAGGCAAAAAGGAGCCCTTCGGCTACATGGGAATAGTCTGAGCCATACTATCCATCGGCTTCCTAGGATTCATCGTCTGAGCTCACCACATGTTTACAGTAGGAATAGACGTTGATACCCGAGCCTACTTTACATCAGCCACTATAACTG
>WZ5
ATG-TATACCATCATGATCGGAGGAT-CGGCAACTGATTAGTCCCCCTCATAATCGGTGCCCCCGACATAGCATTCCCGCGAATAAACAACATAAGCTTTTGACTCCTCCCCCCATCATTCCTCCTCCTACTAGCCTCATCCACTGTAGAAGCTGGCGCCGGCACAGGCTGAACTGTCTACCCTCCCCTAGCAGGTGACCTTGCCCACGCCGGAGCTTCAGTAGACCTGGCTATCTTCTCACTCCACTTAGCCGGTATCTCCTCCATCCTTGGGGCCATCAACTTTATCACCACAGCCATCAACATAAAACCCCCCGCACTCTCACAATACCAAACCCCACTATTTGTCTGATCCGTACTAATTACCGCCATCCTACTCCTTCTATCACTCCCCGTACTCGCCGCCGGTATTACAATATTACTAACTGATCGAAACCTAAACACCACATTCTTCGACCCCGCTGGAGGAGGAGACCCAATCCTGTACCAACACCTATTCTGATTCTTCGGACACCCAGAAGTCTATATTCTGATCCTACCGGGGTTCGGAATCATCTCACACGTAGTCACGTACTACTCAGGCAAAAAGGAGCCCTTCGGCTACATGGGAATAGTCTGAGCCATACTATCCATCGGCTTCCTAGGATTCATCGTCTGAGCTCACCACATGTTTACAGTAGGAATAGACGTTGATACCCGAGCCTACTTTACATCAGCCACTATATGGG
>WZ4
AAGTACTACCATCATGATCGGAGGATTCGGCAACTGATTAGTCCCCCTCATAATCGGTGCCCCCGACATAGCATTCCCGCGAATAAACAACATAAGCTTTTGACTCCTCCCCCCATCATTCCTCCTCCTACTAGCCTCATCCACTGTAGAAGCTGGCGCCGGCACAGGCTGAACTGTCTACCCTCCCCTAGCAGGTGACCTTGCCCACGCCGGAGCTTCAGTAGACCTGGCTATCTTCTCACTCCACTTAGCCGGTATCTCCTCCATCCTTGGGGCCATCAACTTTATCACCACAGCCATCAACATAAAACCCCCCGCACTCTCACAATACCAAACCCCACTATTTGTCTGATCCGTACTAATTACCGCCATCCTACTCCTTCTATCACTCCCCGTACTCGCCGCCGGTATTACAATATTACTAACTGATCGAAACCTAAACACCACATTCTTCGACCCCGCTGGAGGAGGAGACCCAATCCTGTACCAACACCTATTCTGATTCTTCGGACACCCAGAAGTCTATATTCTGATCCTACCGGGGTTCGGAATCATCTCACACGTAGTCACGTACTACTCAGGCAAAAAGGAGCCCTTCGGCTACATGGGAATAGTCTGAGCCATACTATCCATCGGCTTCCTAGGATTCATCGTCTGAGCTCACCACATGTTTACAGTAGGAATAGACGTTGATACCCGAGCCTACTTTACATCAGCCACTAAAAGCC
>WZ3
TATCTCTACCATCATGATCGGAGGATTCGGCAACTGATTAGTCCCCCTCATAATCGGTGCCCCCGACATAGCATTCCCGCGAATAAACAACATAAGCTTTTGACTCCTCCCCCCATCATTCCTCCTCCTACTAGCCTCATCCACTGTAGAAGCTGGCGCCGGCACAGGCTGAACTGTCTACCCTCCCCTAGCAGGTGACCTTGCCCACGCCGGAGCTTCAGTAGACCTGGCTATCTTCTCACTCCACTTAGCCGGTATCTCCTCCATCCTTGGGGCCATCAACTTTATCACCACAGCCATCAACATAAAACCCCCCGCACTCTCACAATACCAAACCCCACTATTTGTCTGATCCGTACTAATTACCGCCATCCTACTCCTTCTATCACTCCCCGTACTCGCCGCCGGTATTACAATATTACTAACTGATCGAAACCTAAACACCACATTCTTCGACCCCGCTGGAGGAGGAGACCCAATCCTGTACCAACACCTATTCTGATTCTTCGGACACCCAGAAGTCTATATTCTGATCCTACCGGGGTTCGGAATCATCTCACACGTAGTCACGTACTACTCAGGCAAAAAGGAGCCCTTCGGCTACATGGGAATAGTCTGAGCCATACTATCCATCGGCTTCCTAGGATTCATCGTCTGAGCTCACCACATGTTTACAGTAGGAATAGACGTTGATACCCGAGCCTACTTTACATCAGCCACTATATGGG
>WZ2
ATGGTAAACCATCATGATCGGAGGATTCGGCAACTGATTAGTCCCCCTCATAATCGGTGCCCCCGACATAGCATTCCCGCGAATAAACAACATAAGCTTTTGACTCCTCCCCCCATCATTCCTCCTCCTACTAGCCTCATCCACTGTAGAAGCTGGCGCCGGCACAGGCTGAACTGTCTACCCTCCCCTAGCAGGTGACCTTGCCCACGCCGGAGCTTCAGTAGACCTGGCTATCTTCTCACTCCACTTAGCCGGTATCTCCTCCATCCTTGGGGCCATCAACTTTATCACCACAGCCATCAACATAAAACCCCCCGCACTCTCACAATACCAAACCCCACTATTTGTCTGATCCGTACTAATTACCGCCATCCTACTCCTTCTATCACTCCCCGTACTCGCCGCCGGTATTACAATATTACTAACTGATCGAAACCTAAACACCACATTCTTCGACCCCGCTGGAGGAGGAGACCCAATCCTGTACCAACACCTATTCTGATTCTTCGGACACCCAGAAGTCTATATTCTGATCCTACCGGGGTTCGGAATCATCTCACACGTAGTCACGTACTACTCAGGCAAAAAGGAGCCCTTCGGCTACATGGGAATAGTCTGAGCCATACTATCCATCGGCTTCCTAGGATTCATCGTCTGAGCTCACCACATGTTTACAGTAGGAATAGACGTTGATACCCGAGCCTACTTTACATCAGCCACTATATGCC
