# Supplementary material for: Analysis of the Mitochondrial COI Gene and Genetic Diversity of Endangered Goose Breeds
Source: Genes (Basel). 2024 Aug 6;15(8):1037. doi: 10.3390/genes15081037 (PMC11353847; doi:10.3390/genes15081037)
Supplement: Supplementary file 1 [file genes-15-01037-s001.zip › File S1/XP.txt]

>XP40
ATGT-CTA-CCATCATGATCGGAGGATTCGGCAACTGATTAGTCCCCCTCATAATCGGTGCCCCCGACATAGCATTCCCGCGAATAAACAACATAAGCTTTTGACTCCTCCCCCCATCATTCCTCCTCCTACTAGCCTCATCCACTGTAGAAGCTGGCGCCGGCACAGGCTGAACTGTCTACCCTCCCCTAGCAGGTGACCTTGCCCACGCCGGAGCTTCAGTAGACCTGGCTATCTTCTCACTCCACTTAGCCGGTATCTCCTCCATCCTTGGGGCCATCAACTTTATCACCACAGCCATCAACATAAAACCCCCCGCACTCTCACAATACCAAACCCCACTATTTGTCTGATCCGTACTAATTACCGCCATCCTACTCCTTCTATCACTCCCCGTACTCGCCGCCGGTATTACAATATTACTAACTGATCGAAACCTAAACACCACATTCTTCGACCCCGCTGGAGGAGGAGACCCAATCCTGTACCAACACCTATTCTGATTCTTCGGACACCCAGAAGTCTATATTCTGATCCTACCGGGGTTCGGAATCATCTCACACGTAGTCACGTACTACTCAGGCAAAAAGGAGCCCTTCGGCTACATGGGAATAGTCTGAGCCATACTATCCATCGGCTTCCTAGGATTCATCGTCTGAGCTCACCACATGTTTACAGTAGGAATAGACGTTGATACCCGAGCCTACTTTACATCAGCCACTATATTGCCTCCCCCCCCC
>XP39
ATGGTCTA-CCATCATGATCGGAGGATTCGGCAACTGATTAGTCCCCCTCATAATCGGTGCCCCCGACATAGCATTCCCGCGAATAAACAACATAAGCTTTTGACTCCTCCCCCCATCATTCCTCCTCCTACTAGCCTCATCCACTGTAGAAGCTGGCGCCGGCACAGGCTGAACTGTCTACCCTCCCCTAGCAGGTGACCTTGCCCACGCCGGAGCTTCAGTAGACCTGGCTATCTTCTCACTCCACTTAGCCGGTATCTCCTCCATCCTTGGGGCCATCAACTTTATCACCACAGCCATCAACATAAAACCCCCCGCACTCTCACAATACCAAACCCCACTATTTGTCTGATCCGTACTAATTACCGCCATCCTACTCCTTCTATCACTCCCCGTACTCGCCGCCGGTATTACAATATTACTAACTGATCGAAACCTAAACACCACATTCTTCGACCCCGCTGGAGGAGGAGACCCAATCCTGTACCAACACCTATTCTGATTCTTCGGACACCCAGAAGTCTATATTCTGATCCTACCGGGGTTCGGAATCATCTCACACGTAGTCACGTACTACTCAGGCAAAAAGGAGCCCTTCGGCTACATGGGAATAGTCTGAGCCATACTATCCATCGGCTTCCTAGGATTCATCGTCTGAGCTCACCACATGTTTACAGTAGGAATAGACGTTGATACCCGAGCCTACTTTACATCAGCCACTATATCTGCCCCCCCCCCC
>XP38
TATGTCTA-CCATCATGATCGGAGGATTCGGCAACTGATTAGTCCCCCTCATAATCGGTGCCCCCGACATAGCATTCCCGCGAATAAACAACATAAGCTTTTGACTCCTCCCCCCATCATTCCTCCTCCTACTAGCCTCATCCACTGTAGAAGCTGGCGCCGGCACAGGCTGAACTGTCTACCCTCCCCTAGCAGGTGACCTTGCCCACGCCGGAGCTTCAGTAGACCTGGCTATCTTCTCACTCCACTTAGCCGGTATCTCCTCCATCCTTGGGGCCATCAACTTTATCACCACAGCCATCAACATAAAACCCCCCGCACTCTCACAATACCAAACCCCACTATTTGTCTGATCCGTACTAATTACCGCCATCCTACTCCTTCTATCACTCCCCGTACTCGCCGCCGGTATTACAATATTACTAACTGATCGAAACCTAAACACCACATTCTTCGACCCCGCTGGAGGAGGAGACCCAATCCTGTACCAACACCTATTCTGATTCTTCGGACACCCAGAAGTCTATATTCTGATCCTACCGGGGTTCGGAATCATCTCACACGTAGTCACGTACTACTCAGGCAAAAAGGAGCCCTTCGGCTACATGGGAATAGTCTGAGCCATACTATCCATCGGCTTCCTAGGATTCATCGTCTGAGCTCACCACATGTTTACAGTAGGAATAGACGTTGATACCCGAGCCTACTTTACATCAGCCACTATATCTGCTTTTTCTTTC
>XP37
TTGT-CTA-CCATCATGATCGGAGGATTCGGCAACTGATTAGTCCCCCTCATAATCGGTGCCCCCGACATAGCATTCCCGCGAATAAACAACATAAGCTTTTGACTCCTCCCCCCATCATTCCTCCTCCTACTAGCCTCATCCACTGTAGAAGCTGGCGCCGGCACAGGCTGAACTGTCTACCCTCCCCTAGCAGGTGACCTTGCCCACGCCGGAGCTTCAGTAGACCTGGCTATCTTCTCACTCCACTTAGCCGGTATCTCCTCCATCCTTGGGGCCATCAACTTTATCACCACAGCCATCAACATAAAACCCCCCGCACTCTCACAATACCAAACCCCACTATTTGTCTGATCCGTACTAATTACCGCCATCCTACTCCTTCTATCACTCCCCGTACTCGCCGCCGGTATTACAATATTACTAACTGATCGAAACCTAAACACCACATTCTTCGACCCCGCTGGAGGAGGAGACCCAATCCTGTACCAACACCTATTCTGATTCTTCGGACACCCAGAAGTCTATATTCTGATCCTACCGGGGTTCGGAATCATCTCACACGTAGTCACGTACTACTCAGGCAAAAAGGAGCCCTTCGGCTACATGGGAATAGTCTGAGCCATACTATCCATCGGCTTCCTAGGATTCATCGTCTGAGCTCACCACATGTTTACAGTAGGAATAGACGTTGATACCCGAGCCTACTTTACATCAGCCACTATACTGCCCCCCCCCCCC
>XP36
TTGT-CTA-CCATCATGATCGGAGGATTCGGCAACTGATTAGTCCCCCTCATAATCGGTGCCCCCGACATAGCATTCCCGCGAATAAACAACATAAGCTTTTGACTCCTCCCCCCATCATTCCTCCTCCTACTAGCCTCATCCACTGTAGAAGCTGGCGCCGGCACAGGCTGAACTGTCTACCCTCCCCTAGCAGGTGACCTTGCCCACGCCGGAGCTTCAGTAGACCTGGCTATCTTCTCACTCCACTTAGCCGGTATCTCCTCCATCCTTGGGGCCATCAACTTTATCACCACAGCCATCAACATAAAACCCCCCGCACTCTCACAATACCAAACCCCACTATTTGTCTGATCCGTACTAATTACCGCCATCCTACTCCTTCTATCACTCCCCGTACTCGCCGCCGGTATTACAATATTACTAACTGATCGAAACCTAAACACCACATTCTTCGACCCCGCTGGAGGAGGAGACCCAATCCTGTACCAACACCTATTCTGATTCTTCGGACACCCAGAAGTCTATATTCTGATCCTACCGGGGTTCGGAATCATCTCACACGTAGTCACGTACTACTCAGGCAAAAAGGAGCCCTTCGGCTACATGGGAATAGTCTGAGCCATACTATCCATCGGCTTCCTAGGATTCATCGTCTGAGCTCACCACATGTTTACAGTAGGAATAGACGTTGATACCCGAGCCTACTTTACATCAGCCACTATACTGCGCCCCCCCCCC
>XP35
AAGT-CTA-CCATCATGATCGGAGGATTCGGCAACTGATTAGTCCCCCTCATAATCGGTGCCCCCGACATAGCATTCCCGCGAATAAACAACATAAGCTTTTGACTCCTCCCCCCATCATTCCTCCTCCTACTAGCCTCATCCACTGTAGAAGCTGGCGCCGGCACAGGCTGAACTGTCTACCCTCCCCTAGCAGGTGACCTTGCCCACGCCGGAGCTTCAGTAGACCTGGCTATCTTCTCACTCCACTTAGCCGGTATCTCCTCCATCCTTGGGGCCATCAACTTTATCACCACAGCCATCAACATAAAACCCCCCGCACTCTCACAATACCAAACCCCACTATTTGTCTGATCCGTACTAATTACCGCCATCCTACTCCTTCTATCACTCCCCGTACTCGCCGCCGGTATTACAATATTACTAACTGATCGAAACCTAAACACCACATTCTTCGACCCCGCTGGAGGAGGAGACCCAATCCTGTACCAACACCTATTCTGATTCTTCGGACACCCAGAAGTCTATATTCTGATCCTACCGGGGTTCGGAATCATCTCACACGTAGTCACGTACTACTCAGGCAAAAAGGAGCCCTTCGGCTACATGGGAATAGTCTGAGCCATACTATCCATCGGCTTCCTAGGATTCATCGTCTGAGCTCACCACATGTTTACAGTAGGAATAGACGTTGATACCCGAGCCTACTTTACATCAGCCACTAAACTGGCCCCCCCCCCC
>XP34
ATGGTCTA-CCATCATGATCGGAGGATTCGGCAACTGATTAGTCCCCCTCATAATCGGTGCCCCCGACATAGCATTCCCGCGAATAAACAACATAAGCTTTTGACTCCTCCCCCCATCATTCCTCCTCCTACTAGCCTCATCCACTGTAGAAGCTGGCGCCGGCACAGGCTGAACTGTCTACCCTCCCCTAGCAGGTGACCTTGCCCACGCCGGAGCTTCAGTAGACCTGGCTATCTTCTCACTCCACTTAGCCGGTATCTCCTCCATCCTTGGGGCCATCAACTTTATCACCACAGCCATCAACATAAAACCCCCCGCACTCTCACAATACCAAACCCCACTATTTGTCTGATCCGTACTAATTACCGCCATCCTACTCCTTCTATCACTCCCCGTACTCGCCGCCGGTATTACAATATTACTAACTGATCGAAACCTAAACACCACATTCTTCGACCCCGCTGGAGGAGGAGACCCAATCCTGTACCAACACCTATTCTGATTCTTCGGACACCCAGAAGTCTATATTCTGATCCTACCGGGGTTCGGAATCATCTCACACGTAGTCACGTACTACTCAGGCAAAAAGGAGCCCTTCGGCTACATGGGAATAGTCTGAGCCATACTATCCATCGGCTTCCTAGGATTCATCGTCTGAGCTCACCACATGTTTACAGTAGGAATAGACGTTGATACCCGAGCCTACTTTACATCAGCCACTATAACTGCCTCCCCCCCC
>XP33
ATGT-CA--CCATCATGATCGGAGGATTCGGCAACTGATTAGTCCCCCTCATAATCGGTGCCCCCGACATAGCATTCCCGCGAATAAACAACATAAGCTTTTGACTCCTCCCCCCATCATTCCTCCTCCTACTAGCCTCATCCACTGTAGAAGCTGGCGCCGGCACAGGCTGAACTGTCTACCCTCCCCTAGCAGGTGACCTTGCCCACGCCGGAGCTTCAGTAGACCTGGCTATCTTCTCACTCCACTTAGCCGGTATCTCCTCCATCCTTGGGGCCATCAACTTTATCACCACAGCCATCAACATAAAACCCCCCGCACTCTCACAATACCAAACCCCACTATTTGTCTGATCCGTACTAATTACCGCCATCCTACTCCTTCTATCACTCCCCGTACTCGCCGCCGGTATTACAATATTACTAACTGATCGAAACCTAAACACCACATTCTTCGACCCCGCTGGAGGAGGAGACCCAATCCTGTACCAACACCTATTCTGATTCTTCGGACACCCAGAAGTCTATATTCTGATCCTACCGGGGTTCGGAATCATCTCACACGTAGTCACGTACTACTCAGGCAAAAAGGAGCCCTTCGGCTACATGGGAATAGTCTGAGCCATACTATCCATCGGCTTCCTAGGATTCATCGTCTGAGCTCACCACATGTTTACAGTAGGAATAGACGTTGATACCCGAGCCTACTTTACATCAGCCACTATATCTGCCCCCCCCCCC
>XP32
ATGGTCTACCCATCATGATCGGAGGATTCGGCAACTGATTAGTCCCCCTCATAATCGGTGCCCCCGACATAGCATTCCCGCGAATAAACAACATAAGCTTTTGACTCCTCCCCCCATCATTCCTCCTCCTACTAGCCTCATCCACTGTAGAAGCTGGCGCCGGCACAGGCTGAACTGTCTACCCTCCCCTAGCAGGTGACCTTGCCCACGCCGGAGCTTCAGTAGACCTGGCTATCTTCTCACTCCACTTAGCCGGTATCTCCTCCATCCTTGGGGCCATCAACTTTATCACCACAGCCATCAACATAAAACCCCCCGCACTCTCACAATACCAAACCCCACTATTTGTCTGATCCGTACTAATTACCGCCATCCTACTCCTTCTATCACTCCCCGTACTCGCCGCCGGTATTACAATATTACTAACTGATCGAAACCTAAACACCACATTCTTCGACCCCGCTGGAGGAGGAGACCCAATCCTGTACCAACACCTATTCTGATTCTTCGGACACCCAGAAGTCTATATTCTGATCCTACCGGGGTTCGGAATCATCTCACACGTAGTCACGTACTACTCAGGCAAAAAGGAGCCCTTCGGCTACATGGGAATAGTCTGAGCCATACTATCCATCGGCTTCCTAGGATTCATCGTCTGAGCTCACCACATGTTTACAGTAGGAATAGACGTTGATACCCGAGCCTACTTTACATCAGCCACTA-AACTGCCCCCCCCCCC
>XP31
TGGCTCTA-CCATCATGATCGGAGGATTCGGCAACTGATTAGTCCCCCTCATAATCGGTGCCCCCGACATAGCATTCCCGCGAATAAACAACATAAGCTTTTGACTCCTCCCCCCATCATTCCTCCTCCTACTAGCCTCATCCACTGTAGAAGCTGGCGCCGGCACAGGCTGAACTGTCTACCCTCCCCTAGCAGGTGACCTTGCCCACGCCGGAGCTTCAGTAGACCTGGCTATCTTCTCACTCCACTTAGCCGGTATCTCCTCCATCCTTGGGGCCATCAACTTTATCACCACAGCCATCAACATAAAACCCCCCGCACTCTCACAATACCAAACCCCACTATTTGTCTGATCCGTACTAATTACCGCCATCCTACTCCTTCTATCACTCCCCGTACTCGCCGCCGGTATTACAATATTACTAACTGATCGAAACCTAAACACCACATTCTTCGACCCCGCTGGAGGAGGAGACCCAATCCTGTACCAACACCTATTCTGATTCTTCGGACACCCAGAAGTCTATATTCTGATCCTACCGGGGTTCGGAATCATCTCACACGTAGTCACGTACTACTCAGGCAAAAAGGAGCCCTTCGGCTACATGGGAATAGTCTGAGCCATACTATCCATCGGCTTCCTAGGATTCATCGTCTGAGCTCACCACATGTTTACAGTAGGAATAGACGTTGATACCCGAGCCTACTTTACATCAGCCACTATACTGTCGCCCCTCCCC
>XP30
ATGT-CTA-CCATCATGATCGGAGGATTCGGCAACTGATTAGTCCCCCTCATAATCGGTGCCCCCGACATAGCATTCCCGCGAATAAACAACATAAGCTTTTGACTCCTCCCCCCATCATTCCTCCTCCTACTAGCCTCATCCACTGTAGAAGCTGGCGCCGGCACAGGCTGAACTGTCTACCCTCCCCTAGCAGGTGACCTTGCCCACGCCGGAGCTTCAGTAGACCTGGCTATCTTCTCACTCCACTTAGCCGGTATCTCCTCCATCCTTGGGGCCATCAACTTTATCACCACAGCCATCAACATAAAACCCCCCGCACTCTCACAATACCAAACCCCACTATTTGTCTGATCCGTACTAATTACCGCCATCCTACTCCTTCTATCACTCCCCGTACTCGCCGCCGGTATTACAATATTACTAACTGATCGAAACCTAAACACCACATTCTTCGACCCCGCTGGAGGAGGAGACCCAATCCTGTACCAACACCTATTCTGATTCTTCGGACACCCAGAAGTCTATATTCTGATCCTACCGGGGTTCGGAATCATCTCACACGTAGTCACGTACTACTCAGGCAAAAAGGAGCCCTTCGGCTACATGGGAATAGTCTGAGCCATACTATCCATCGGCTTCCTAGGATTCATCGTCTGAGCTCACCACATGTTTACAGTAGGAATAGACGTTGATACCCGAGCCTACTTTACATCAGCCACTATAACATGCTTCTCCCCC
>XP29
TATGTC-A-CCATCATGATCGGAGGATTCGGCAACTGATTAGTCCCCCTCATAATCGGTGCCCCCGACATAGCATTCCCGCGAATAAACAACATAAGCTTTTGACTCCTCCCCCCATCATTCCTCCTCCTACTAGCCTCATCCACTGTAGAAGCTGGCGCCGGCACAGGCTGAACTGTCTACCCTCCCCTAGCAGGTGACCTTGCCCACGCCGGAGCTTCAGTAGACCTGGCTATCTTCTCACTCCACTTAGCCGGTATCTCCTCCATCCTTGGGGCCATCAACTTTATCACCACAGCCATCAACATAAAACCCCCCGCACTCTCACAATACCAAACCCCACTATTTGTCTGATCCGTACTAATTACCGCCATCCTACTCCTTCTATCACTCCCCGTACTCGCCGCCGGTATTACAATATTACTAACTGATCGAAACCTAAACACCACATTCTTCGACCCCGCTGGAGGAGGAGACCCAATCCTGTACCAACACCTATTCTGATTCTTCGGACACCCAGAAGTCTATATTCTGATCCTACCGGGGTTCGGAATCATCTCACACGTAGTCACGTACTACTCAGGCAAAAAGGAGCCCTTCGGCTACATGGGAATAGTCTGAGCCATACTATCCATCGGCTTCCTAGGATTCATCGTCTGAGCTCACCACATGTTTACAGTAGGAATAGACGTTGATACCCGAGCCTACTTTACATCAGCCACTATAATCATGCTTTCTCCC
>XP28
ATGGTCTA-CCATCATGATCGGAGGATTCGGCAACTGATTAGTCCCCCTCATAATCGGTGCCCCCGACATAGCATTCCCGCGAATAAACAACATAAGCTTTTGACTCCTCCCCCCATCATTCCTCCTCCTACTAGCCTCATCCACTGTAGAAGCTGGCGCCGGCACAGGCTGAACTGTCTACCCTCCCCTAGCAGGTGACCTTGCCCACGCCGGAGCTTCAGTAGACCTGGCTATCTTCTCACTCCACTTAGCCGGTATCTCCTCCATCCTTGGGGCCATCAACTTTATCACCACAGCCATCAACATAAAACCCCCCGCACTCTCACAATACCAAACCCCACTATTTGTCTGATCCGTACTAATTACCGCCATCCTACTCCTTCTATCACTCCCCGTACTCGCCGCCGGTATTACAATATTACTAACTGATCGAAACCTAAACACCACATTCTTCGACCCCGCTGGAGGAGGAGACCCAATCCTGTACCAACACCTATTCTGATTCTTCGGACACCCAGAAGTCTATATTCTGATCCTACCGGGGTTCGGAATCATCTCACACGTAGTCACGTACTACTCAGGCAAAAAGGAGCCCTTCGGCTACATGGGAATAGTCTGAGCCATACTATCCATCGGCTTCCTAGGATTCATCGTCTGAGCTCACCACATGTTTACAGTAGGAATAGACGTTGATACCCGAGCCTACTTTACATCAGCCACTATAATCTTGCCTTTCCCT
>XP27
AAGT-CTA-CCATCATGATCGGAGGATTCGGCAACTGATTAGTCCCCCTCATAATCGGTGCCCCCGACATAGCATTCCCGCGAATAAACAACATAAGCTTTTGACTCCTCCCCCCATCATTCCTCCTCCTACTAGCCTCATCCACTGTAGAAGCTGGCGCCGGCACAGGCTGAACTGTCTACCCTCCCCTAGCAGGTGACCTTGCCCACGCCGGAGCTTCAGTAGACCTGGCTATCTTCTCACTCCACTTAGCCGGTATCTCCTCCATCCTTGGGGCCATCAACTTTATCACCACAGCCATCAACATAAAACCCCCCGCACTCTCACAATACCAAACCCCACTATTTGTCTGATCCGTACTAATTACCGCCATCCTACTCCTTCTATCACTCCCCGTACTCGCCGCCGGTATTACAATATTACTAACTGATCGAAACCTAAACACCACATTCTTCGACCCCGCTGGAGGAGGAGACCCAATCCTGTACCAACACCTATTCTGATTCTTCGGACACCCAGAAGTCTATATTCTGATCCTACCGGGGTTCGGAATCATCTCACACGTAGTCACGTACTACTCAGGCAAAAAGGAGCCCTTCGGCTACATGGGAATAGTCTGAGCCATACTATCCATCGGCTTCCTAGGATTCATCGTCTGAGCTCACCACATGTTTACAGTAGGAATAGACGTTGATACCCGAGCCTACTTTACATCAGCCACTATAACATGCCCCCCCCCC
>XP26
ATGT-AAA-CCATCATGATCGGAGGATTCGGCAACTGATTAGTCCCCCTCATAATCGGTGCCCCCGACATAGCATTCCCGCGAATAAACAACATAAGCTTTTGACTCCTCCCCCCATCATTCCTCCTCCTACTAGCCTCATCCACTGTAGAAGCTGGCGCCGGCACAGGCTGAACTGTCTACCCTCCCCTAGCAGGTGACCTTGCCCACGCCGGAGCTTCAGTAGACCTGGCTATCTTCTCACTCCACTTAGCCGGTATCTCCTCCATCCTTGGGGCCATCAACTTTATCACCACAGCCATCAACATAAAACCCCCCGCACTCTCACAATACCAAACCCCACTATTTGTCTGATCCGTACTAATTACCGCCATCCTACTCCTTCTATCACTCCCCGTACTCGCCGCCGGTATTACAATATTACTAACTGATCGAAACCTAAACACCACATTCTTCGACCCCGCTGGAGGAGGAGACCCAATCCTGTACCAACACCTATTCTGATTCTTCGGACACCCAGAAGTCTATATTCTGATCCTACCGGGGTTCGGAATCATCTCACACGTAGTCACGTACTACTCAGGCAAAAAGGAGCCCTTCGGCTACATGGGAATAGTCTGAGCCATACTATCCATCGGCTTCCTAGGATTCATCGTCTGAGCTCACCACATGTTTACAGTAGGAATAGACGTTGATACCCGAGCCTACTTTACATCAGCCACTATATCTGCCCCCCCCCCC
>XP25
ATGGTCTA-CCATCATGATCGGAGGATTCGGCAACTGATTAGTCCCCCTCATAATCGGTGCCCCCGACATAGCATTCCCGCGAATAAACAACATAAGCTTTTGACTCCTCCCCCCATCATTCCTCCTCCTACTAGCCTCATCCACTGTAGAAGCTGGCGCCGGCACAGGCTGAACTGTCTACCCTCCCCTAGCAGGTGACCTTGCCCACGCCGGAGCTTCAGTAGACCTGGCTATCTTCTCACTCCACTTAGCCGGTATCTCCTCCATCCTTGGGGCCATCAACTTTATCACCACAGCCATCAACATAAAACCCCCCGCACTCTCACAATACCAAACCCCACTATTTGTCTGATCCGTACTAATTACCGCCATCCTACTCCTTCTATCACTCCCCGTACTCGCCGCCGGTATTACAATATTACTAACTGATCGAAACCTAAACACCACATTCTTCGACCCCGCTGGAGGAGGAGACCCAATCCTGTACCAACACCTATTCTGATTCTTCGGACACCCAGAAGTCTATATTCTGATCCTACCGGGGTTCGGAATCATCTCACACGTAGTCACGTACTACTCAGGCAAAAAGGAGCCCTTCGGCTACATGGGAATAGTCTGAGCCATACTATCCATCGGCTTCCTAGGATTCATCGTCTGAGCTCACCACATGTTTACAGTAGGAATAGACGTTGATACCCGAGCCTACTTTACATCAGCCACTATAATCATCCCCTTCCCC
>XP24
TTGTACTA-CCATCATGATCGGAGGATTCGGCAACTGATTAGTCCCCCTCATAATCGGTGCCCCCGACATAGCATTCCCGCGAATAAACAACATAAGCTTTTGACTCCTCCCCCCATCATTCCTCCTCCTACTAGCCTCATCCACTGTAGAAGCTGGCGCCGGCACAGGCTGAACTGTCTACCCTCCCCTAGCAGGTGACCTTGCCCACGCCGGAGCTTCAGTAGACCTGGCTATCTTCTCACTCCACTTAGCCGGTATCTCCTCCATCCTTGGGGCCATCAACTTTATCACCACAGCCATCAACATAAAACCCCCCGCACTCTCACAATACCAAACCCCACTATTTGTCTGATCCGTACTAATTACCGCCATCCTACTCCTTCTATCACTCCCCGTACTCGCCGCCGGTATTACAATATTACTAACTGATCGAAACCTAAACACCACATTCTTCGACCCCGCTGGAGGAGGAGACCCAATCCTGTACCAACACCTATTCTGATTCTTCGGACACCCAGAAGTCTATATTCTGATCCTACCGGGGTTCGGAATCATCTCACACGTAGTCACGTACTACTCAGGCAAAAAGGAGCCCTTCGGCTACATGGGAATAGTCTGAGCCATACTATCCATCGGCTTCCTAGGATTCATCGTCTGAGCTCACCACATGTTTACAGTAGGAATAGACGTTGATACCCGAGCCTACTTTACATCAGCCACTATACTGGCCCCCCCCCCC
>XP23
ATGGTCTA-CCATCATGATCGGAGGATTCGGCAACTGATTAGTCCCCCTCATAATCGGTGCCCCCGACATAGCATTCCCGCGAATAAACAACATAAGCTTTTGACTCCTCCCCCCATCATTCCTCCTCCTACTAGCCTCATCCACTGTAGAAGCTGGCGCCGGCACAGGCTGAACTGTCTACCCTCCCCTAGCAGGTGACCTTGCCCACGCCGGAGCTTCAGTAGACCTGGCTATCTTCTCACTCCACTTAGCCGGTATCTCCTCCATCCTTGGGGCCATCAACTTTATCACCACAGCCATCAACATAAAACCCCCCGCACTCTCACAATACCAAACCCCACTATTTGTCTGATCCGTACTAATTACCGCCATCCTACTCCTTCTATCACTCCCCGTACTCGCCGCCGGTATTACAATATTACTAACTGATCGAAACCTAAACACCACATTCTTCGACCCCGCTGGAGGAGGAGACCCAATCCTGTACCAACACCTATTCTGATTCTTCGGACACCCAGAAGTCTATATTCTGATCCTACCGGGGTTCGGAATCATCTCACACGTAGTCACGTACTACTCAGGCAAAAAGGAGCCCTTCGGCTACATGGGAATAGTCTGAGCCATACTATCCATCGGCTTCCTAGGATTCATCGTCTGAGCTCACCACATGTTTACAGTAGGAATAGACGTTGATACCCGAGCCTACTTTACATCAGCCACTATATCTGGCCCCCCTCCC
>XP22
ATGGTCA--CCATCATGATCGGAGGATTCGGCAACTGATTAGTCCCCCTCATAATCGGTGCCCCCGACATAGCATTCCCGCGAATAAACAACATAAGCTTTTGACTCCTCCCCCCATCATTCCTCCTCCTACTAGCCTCATCCACTGTAGAAGCTGGCGCCGGCACAGGCTGAACTGTCTACCCTCCCCTAGCAGGTGACCTTGCCCACGCCGGAGCTTCAGTAGACCTGGCTATCTTCTCACTCCACTTAGCCGGTATCTCCTCCATCCTTGGGGCCATCAACTTTATCACCACAGCCATCAACATAAAACCCCCCGCACTCTCACAATACCAAACCCCACTATTTGTCTGATCCGTACTAATTACCGCCATCCTACTCCTTCTATCACTCCCCGTACTCGCCGCCGGTATTACAATATTACTAACTGATCGAAACCTAAACACCACATTCTTCGACCCCGCTGGAGGAGGAGACCCAATCCTGTACCAACACCTATTCTGATTCTTCGGACACCCAGAAGTCTATATTCTGATCCTACCGGGGTTCGGAATCATCTCACACGTAGTCACGTACTACTCAGGCAAAAAGGAGCCCTTCGGCTACATGGGAATAGTCTGAGCCATACTATCCATCGGCTTCCTAGGATTCATCGTCTGAGCTCACCACATGTTTACAGTAGGAATAGACGTTGATACCCGAGCCTACTTTACATCAGCCACTA-AACTGCCCCCCCCCCC
>XP21
ATGT-CTA-CCATCATGATCGGAGGATTCGGCAACTGATTAGTCCCCCTCATAATCGGTGCCCCCGACATAGCATTCCCGCGAATAAACAACATAAGCTTTTGACTCCTCCCCCCATCATTCCTCCTCCTACTAGCCTCATCCACTGTAGAAGCTGGCGCCGGCACAGGCTGAACTGTCTACCCTCCCCTAGCAGGTGACCTTGCCCACGCCGGAGCTTCAGTAGACCTGGCTATCTTCTCACTCCACTTAGCCGGTATCTCCTCCATCCTTGGGGCCATCAACTTTATCACCACAGCCATCAACATAAAACCCCCCGCACTCTCACAATACCAAACCCCACTATTTGTCTGATCCGTACTAATTACCGCCATCCTACTCCTTCTATCACTCCCCGTACTCGCCGCCGGTATTACAATATTACTAACTGATCGAAACCTAAACACCACATTCTTCGACCCCGCTGGAGGAGGAGACCCAATCCTGTACCAACACCTATTCTGATTCTTCGGACACCCAGAAGTCTATATTCTGATCCTACCGGGGTTCGGAATCATCTCACACGTAGTCACGTACTACTCAGGCAAAAAGGAGCCCTTCGGCTACATGGGAATAGTCTGAGCCATACTATCCATCGGCTTCCTAGGATTCATCGTCTGAGCTCACCACATGTTTACAGTAGGAATAGACGTTGATACCCGAGCCTACTTTACATCAGCCACTATATCTGCCCCCCCCCCC
