# Supplementary material for: Analysis of the Mitochondrial COI Gene and Genetic Diversity of Endangered Goose Breeds
Source: Genes (Basel). 2024 Aug 6;15(8):1037. doi: 10.3390/genes15081037 (PMC11353847; doi:10.3390/genes15081037)
Supplement: Supplementary file 1 [file genes-15-01037-s001.zip › File S1/YJ.txt]

>YJ60
CTATGTAAACCATCATGATCGGAGGATTCGGCAACTGATTAGTCCCCCTCATAATCGGTGCCCCCGACATAGCATTCCCGCGAATAAACAACATAAGCTTTTGACTCCTCCCCCCATCATTCCTCCTCCTACTAGCCTCATCCACTGTAGAAGCTGGCGCCGGCACAGGCTGAACTGTCTACCCTCCCCTAGCAGGTGACCTTGCCCACGCCGGAGCTTCAGTAGACCTGGCTATCTTCTCACTCCACTTAGCCGGTATCTCCTCCATCCTTGGGGCCATCAACTTTATCACCACAGCCATCAACATAAAACCCCCCGCACTCTCACAATACCAAACCCCACTATTTGTCTGATCCGTACTAATTACCGCCATCCTACTCCTTCTATCACTCCCCGTACTCGCCGCCGGTATTACAATATTACTAACTGATCGAAACCTAAACACCACATTCTTCGACCCCGCTGGAGGAGGAGACCCAATCCTGTACCAACACCTATTCTGATTCTTCGGACACCCAGAAGTCTATATTCTGATCCTACCGGGGTTCGGAATCATCTCACACGTAGTCACGTACTACTCAGGCAAAAAGGAGCCCTTCGGCTACATGGGAATAGTCTGAGCCATACTATCCATCGGCTTCCTAGGATTCATCGTCTGAGCTCACCACATGTTTACAGTAGGAATAGACGTTGATACCCGAGCCTACTTTACATCAGCCACTATAATCATGGCCC
>YJ59
TTTTGTCTACCATCATGATCGGAGGATTCGGCAACTGATTAGTCCCCCTCATAATCGGTGCCCCCGACATAGCATTCCCGCGAATAAACAACATAAGCTTTTGACTCCTCCCCCCATCATTCCTCCTCCTACTAGCCTCATCCACTGTAGAAGCTGGCGCCGGCACAGGCTGAACTGTCTACCCTCCCCTAGCAGGTGACCTTGCCCACGCCGGAGCTTCAGTAGACCTGGCTATCTTCTCACTCCACTTAGCCGGTATCTCCTCCATCCTTGGGGCCATCAACTTTATCACCACAGCCATCAACATAAAACCCCCCGCACTCTCACAATACCAAACCCCACTATTTGTCTGATCCGTACTAATTACCGCCATCCTACTCCTTCTATCACTCCCCGTACTCGCCGCCGGTATTACAATATTACTAACTGATCGAAACCTAAACACCACATTCTTCGACCCCGCTGGAGGAGGAGACCCAATCCTGTACCAACACCTATTCTGATTCTTCGGACACCCAGAAGTCTATATTCTGATCCTACCGGGGTTCGGAATCATCTCACACGTAGTCACGTACTACTCAGGCAAAAAGGAGCCCTTCGGCTACATGGGAATAGTCTGAGCCATACTATCCATCGGCTTCCTAGGATTCATCGTCTGAGCTCACCACATGTTTACAGTAGGAATAGACGTTGATACCCGAGCCTACTTTACATCAGCCACTATAATCATGCACC
>YJ58
TTAGGTCTACCATCATGATCGGAGGATTCGGCAACTGATTAGTCCCCCTCATAATCGGTGCCCCCGACATAGCATTCCCGCGAATAAACAACATAAGCTTTTGACTCCTCCCCCCATCATTCCTCCTCCTACTAGCCTCATCCACTGTAGAAGCTGGCGCCGGCACAGGCTGAACTGTCTACCCTCCCCTAGCAGGTGACCTTGCCCACGCCGGAGCTTCAGTAGACCTGGCTATCTTCTCACTCCACTTAGCCGGTATCTCCTCCATCCTTGGGGCCATCAACTTTATCACCACAGCCATCAACATAAAACCCCCCGCACTCTCACAATACCAAACCCCACTATTTGTCTGATCCGTACTAATTACCGCCATCCTACTCCTTCTATCACTCCCCGTACTCGCCGCCGGTATTACAATATTACTAACTGATCGAAACCTAAACACCACATTCTTCGACCCCGCTGGAGGAGGAGACCCAATCCTGTACCAACACCTATTCTGATTCTTCGGACACCCAGAAGTCTATATTCTGATCCTACCGGGGTTCGGAATCATCTCACACGTAGTCACGTACTACTCAGGCAAAAAGGAGCCCTTCGGCTACATGGGAATAGTCTGAGCCATACTATCCATCGGCTTCCTAGGATTCATCGTCTGAGCTCACCACATGTTTACAGTAGGAATAGACGTTGATACCCGAGCCTACTTTACATCAGCCACTATATCTGCGCCCC
>YJ57
TTTGGTCTACCATCATGATCGGAGGATTCGGCAACTGATTAGTCCCCCTCATAATCGGTGCCCCCGACATAGCATTCCCGCGAATAAACAACATAAGCTTTTGACTCCTCCCCCCATCATTCCTCCTCCTACTAGCCTCATCCACTGTAGAAGCTGGCGCCGGCACAGGCTGAACTGTCTACCCTCCCCTAGCAGGTGACCTTGCCCACGCCGGAGCTTCAGTAGACCTGGCTATCTTCTCACTCCACTTAGCCGGTATCTCCTCCATCCTTGGGGCCATCAACTTTATCACCACAGCCATCAACATAAAACCCCCCGCACTCTCACAATACCAAACCCCACTATTTGTCTGATCCGTACTAATTACCGCCATCCTACTCCTTCTATCACTCCCCGTACTCGCCGCCGGTATTACAATATTACTAACTGATCGAAACCTAAACACCACATTCTTCGACCCCGCTGGAGGAGGAGACCCAATCCTGTACCAACACCTATTCTGATTCTTCGGACACCCAGAAGTCTATATTCTGATCCTACCGGGGTTCGGAATCATCTCACACGTAGTCACGTACTACTCAGGCAAAAAGGAGCCCTTCGGCTACATGGGAATAGTCTGAGCCATACTATCCATCGGCTTCCTAGGATTCATCGTCTGAGCTCACCACATGTTTACAGTAGGAATAGACGTTGATACCCGAGCCTACTTTACATCAGCCACTATATCTGCCCCCC
>YJ56
TTTGGTCTACCATCATGATCGGAGGATTCGGCAACTGATTAGTCCCCCTCATAATCGGTGCCCCCGACATAGCATTCCCGCGAATAAACAACATAAGCTTTTGACTCCTCCCCCCATCATTCCTCCTCCTACTAGCCTCATCCACTGTAGAAGCTGGCGCCGGCACAGGCTGAACTGTCTACCCTCCCCTAGCAGGTGACCTTGCCCACGCCGGAGCTTCAGTAGACCTGGCTATCTTCTCACTCCACTTAGCCGGTATCTCCTCCATCCTTGGGGCCATCAACTTTATCACCACAGCCATCAACATAAAACCCCCCGCACTCTCACAATACCAAACCCCACTATTTGTCTGATCCGTACTAATTACCGCCATCCTACTCCTTCTATCACTCCCCGTACTCGCCGCCGGTATTACAATATTACTAACTGATCGAAACCTAAACACCACATTCTTCGACCCCGCTGGAGGAGGAGACCCAATCCTGTACCAACACCTATTCTGATTCTTCGGACACCCAGAAGTCTATATTCTGATCCTACCGGGGTTCGGAATCATCTCACACGTAGTCACGTACTACTCAGGCAAAAAGGAGCCCTTCGGCTACATGGGAATAGTCTGAGCCATACTATCCATCGGCTTCCTAGGATTCATCGTCTGAGCTCACCACATGTTTACAGTAGGAATAGACGTTGATACCCGAGCCTACTTTACATCAGCCACTATATCTGCCCCCC
>YJ55
CTATGTCTACCATCATGATCGGAGGATTCGGCAACTGATTAGTCCCCCTCATAATCGGTGCCCCCGACATAGCATTCCCGCGAATAAACAACATAAGCTTTTGACTCCTCCCCCCATCATTCCTCCTCCTACTAGCCTCATCCACTGTAGAAGCTGGCGCCGGCACAGGCTGAACTGTCTACCCTCCCCTAGCAGGTGACCTTGCCCACGCCGGAGCTTCAGTAGACCTGGCTATCTTCTCACTCCACTTAGCCGGTATCTCCTCCATCCTTGGGGCCATCAACTTTATCACCACAGCCATCAACATAAAACCCCCCGCACTCTCACAATACCAAACCCCACTATTTGTCTGATCCGTACTAATTACCGCCATCCTACTCCTTCTATCACTCCCCGTACTCGCCGCCGGTATTACAATATTACTAACTGATCGAAACCTAAACACCACATTCTTCGACCCCGCTGGAGGAGGAGACCCAATCCTGTACCAACACCTATTCTGATTCTTCGGACACCCAGAAGTCTATATTCTGATCCTACCGGGGTTCGGAATCATCTCACACGTAGTCACGTACTACTCAGGCAAAAAGGAGCCCTTCGGCTACATGGGAATAGTCTGAGCCATACTATCCATCGGCTTCCTAGGATTCATCGTCTGAGCTCACCACATGTTTACAGTAGGAATAGACGTTGATACCCGAGCCTACTTTACATCAGCCACTAAATGGGGGCCCC
>YJ54
TTTGGTCTACCATCATGATCGGAGGATTCGGCAACTGATTAGTCCCCCTCATAATCGGTGCCCCCGACATAGCATTCCCGCGAATAAACAACATAAGCTTTTGACTCCTCCCCCCATCATTCCTCCTCCTACTAGCCTCATCCACTGTAGAAGCTGGCGCCGGCACAGGCTGAACTGTCTACCCTCCCCTAGCAGGTGACCTTGCCCACGCCGGAGCTTCAGTAGACCTGGCTATCTTCTCACTCCACTTAGCCGGTATCTCCTCCATCCTTGGGGCCATCAACTTTATCACCACAGCCATCAACATAAAACCCCCCGCACTCTCACAATACCAAACCCCACTATTTGTCTGATCCGTACTAATTACCGCCATCCTACTCCTTCTATCACTCCCCGTACTCGCCGCCGGTATTACAATATTACTAACTGATCGAAACCTAAACACCACATTCTTCGACCCCGCTGGAGGAGGAGACCCAATCCTGTACCAACACCTATTCTGATTCTTCGGACACCCAGAAGTCTATATTCTGATCCTACCGGGGTTCGGAATCATCTCACACGTAGTCACGTACTACTCAGGCAAAAAGGAGCCCTTCGGCTACATGGGAATAGTCTGAGCCATACTATCCATCGGCTTCCTAGGATTCATCGTCTGAGCTCACCACATGTTTACAGTAGGAATAGACGTTGATACCCGAGCCTACTTTACATCAGCCACTATA-CTGCCCCCC
>YJ53
TTATGTCTACCATCATGATCGGAGGATTCGGCAACTGATTAGTCCCCCTCATAATCGGTGCCCCCGACATAGCATTCCCGCGAATAAACAACATAAGCTTTTGACTCCTCCCCCCATCATTCCTCCTCCTACTAGCCTCATCCACTGTAGAAGCTGGCGCCGGCACAGGCTGAACTGTCTACCCTCCCCTAGCAGGTGACCTTGCCCACGCCGGAGCTTCAGTAGACCTGGCTATCTTCTCACTCCACTTAGCCGGTATCTCCTCCATCCTTGGGGCCATCAACTTTATCACCACAGCCATCAACATAAAACCCCCCGCACTCTCACAATACCAAACCCCACTATTTGTCTGATCCGTACTAATTACCGCCATCCTACTCCTTCTATCACTCCCCGTACTCGCCGCCGGTATTACAATATTACTAACTGATCGAAACCTAAACACCACATTCTTCGACCCCGCTGGAGGAGGAGACCCAATCCTGTACCAACACCTATTCTGATTCTTCGGACACCCAGAAGTCTATATTCTGATCCTACCGGGGTTCGGAATCATCTCACACGTAGTCACGTACTACTCAGGCAAAAAGGAGCCCTTCGGCTACATGGGAATAGTCTGAGCCATACTATCCATCGGCTTCCTAGGATTCATCGTCTGAGCTCACCACATGTTTACAGTAGGAATAGACGTTGATACCCGAGCCTACTTTACATCAGCCACTATATTGCCCCCCC
>YJ52
TTTAGTCTACCATCATGATCGGAGGATTCGGCAACTGATTAGTCCCCCTCATAATCGGTGCCCCCGACATAGCATTCCCGCGAATAAACAACATAAGCTTTTGACTCCTCCCCCCATCATTCCTCCTCCTACTAGCCTCATCCACTGTAGAAGCTGGCGCCGGCACAGGCTGAACTGTCTACCCTCCCCTAGCAGGTGACCTTGCCCACGCCGGAGCTTCAGTAGACCTGGCTATCTTCTCACTCCACTTAGCCGGTATCTCCTCCATCCTTGGGGCCATCAACTTTATCACCACAGCCATCAACATAAAACCCCCCGCACTCTCACAATACCAAACCCCACTATTTGTCTGATCCGTACTAATTACCGCCATCCTACTCCTTCTATCACTCCCCGTACTCGCCGCCGGTATTACAATATTACTAACTGATCGAAACCTAAACACCACATTCTTCGACCCCGCTGGAGGAGGAGACCCAATCCTGTACCAACACCTATTCTGATTCTTCGGACACCCAGAAGTCTATATTCTGATCCTACCGGGGTTCGGAATCATCTCACACGTAGTCACGTACTACTCAGGCAAAAAGGAGCCCTTCGGCTACATGGGAATAGTCTGAGCCATACTATCCATCGGCTTCCTAGGATTCATCGTCTGAGCTCACCACATGTTTACAGTAGGAATAGACGTTGATACCCGAGCCTACTTTACATCAGCCACTAAATGCCCCCCCC
>YJ51
CCCTAGTCACCATCATGATCGGAGGATTCGGCAACTGATTAGTCCCCCTCATAATCGGTGCCCCCGACATAGCATTCCCGCGAATAAACAACATAAGCTTTTGACTCCTCCCCCCATCATTCCTCCTCCTACTAGCCTCATCCACTGTAGAAGCTGGCGCCGGCACAGGCTGAACTGTCTACCCTCCCCTAGCAGGTGACCTTGCCCACGCCGGAGCTTCAGTAGACCTGGCTATCTTCTCACTCCACTTAGCCGGTATCTCCTCCATCCTTGGGGCCATCAACTTTATCACCACAGCCATCAACATAAAACCCCCCGCACTCTCACAATACCAAACCCCACTATTTGTCTGATCCGTACTAATTACCGCCATCCTACTCCTTCTATCACTCCCCGTACTCGCCGCCGGTATTACAATATTACTAACTGATCGAAACCTAAACACCACATTCTTCGACCCCGCTGGAGGAGGAGACCCAATCCTGTACCAACACCTATTCTGATTCTTCGGACACCCAGAAGTCTATATTCTGATCCTACCGGGGTTCGGAATCATCTCACACGTAGTCACGTACTACTCAGGCAAAAAGGAGCCCTTCGGCTACATGGGAATAGTCTGAGCCATACTATCCATCGGCTTCCTAGGATTCATCGTCTGAGCTCACCACATGTTTACAGTAGGAATAGACGTTGATACCCGAGCCTACTTTACATCAGCCACTATACTGCGGCCCC
>YJ50
CTATGGTCACCATCATGATCGGAGGATTCGGCAACTGATTAGTCCCCCTCATAATCGGTGCCCCCGACATAGCATTCCCGCGAATAAACAACATAAGCTTTTGACTCCTCCCCCCATCATTCCTCCTCCTACTAGCCTCATCCACTGTAGAAGCTGGCGCCGGCACAGGCTGAACTGTCTACCCTCCCCTAGCAGGTGACCTTGCCCACGCCGGAGCTTCAGTAGACCTGGCTATCTTCTCACTCCACTTAGCCGGTATCTCCTCCATCCTTGGGGCCATCAACTTTATCACCACAGCCATCAACATAAAACCCCCCGCACTCTCACAATACCAAACCCCACTATTTGTCTGATCCGTACTAATTACCGCCATCCTACTCCTTCTATCACTCCCCGTACTCGCCGCCGGTATTACAATATTACTAACTGATCGAAACCTAAACACCACATTCTTCGACCCCGCTGGAGGAGGAGACCCAATCCTGTACCAACACCTATTCTGATTCTTCGGACACCCAGAAGTCTATATTCTGATCCTACCGGGGTTCGGAATCATCTCACACGTAGTCACGTACTACTCAGGCAAAAAGGAGCCCTTCGGCTACATGGGAATAGTCTGAGCCATACTATCCATCGGCTTCCTAGGATTCATCGTCTGAGCTCACCACATGTTTACAGTAGGAATAGACGTTGATACCCGAGCCTACTTTACATCAGCCACTATATTGCGGTTCT
>YJ49
TTTTGTCTACCATCATGATCGGAGGATTCGGCAACTGATTAGTCCCCCTCATAATCGGTGCCCCCGACATAGCATTCCCGCGAATAAACAACATAAGCTTTTGACTCCTCCCCCCATCATTCCTCCTCCTACTAGCCTCATCCACTGTAGAAGCTGGCGCCGGCACAGGCTGAACTGTCTACCCTCCCCTAGCAGGTGACCTTGCCCACGCCGGAGCTTCAGTAGACCTGGCTATCTTCTCACTCCACTTAGCCGGTATCTCCTCCATCCTTGGGGCCATCAACTTTATCACCACAGCCATCAACATAAAACCCCCCGCACTCTCACAATACCAAACCCCACTATTTGTCTGATCCGTACTAATTACCGCCATCCTACTCCTTCTATCACTCCCCGTACTCGCCGCCGGTATTACAATATTACTAACTGATCGAAACCTAAACACCACATTCTTCGACCCCGCTGGAGGAGGAGACCCAATCCTGTACCAACACCTATTCTGATTCTTCGGACACCCAGAAGTCTATATTCTGATCCTACCGGGGTTCGGAATCATCTCACACGTAGTCACGTACTACTCAGGCAAAAAGGAGCCCTTCGGCTACATGGGAATAGTCTGAGCCATACTATCCATCGGCTTCCTAGGATTCATCGTCTGAGCTCACCACATGTTTACAGTAGGAATAGACGTTGATACCCGAGCCTACTTTACATCAGCCACTATATCTGCCCCCC
>YJ48
CTAAGTCTACCATCATGATCGGAGGATTCGGCAACTGATTAGTCCCCCTCATAATCGGTGCCCCCGACATAGCATTCCCGCGAATAAACAACATAAGCTTTTGACTCCTCCCCCCATCATTCCTCCTCCTACTAGCCTCATCCACTGTAGAAGCTGGCGCCGGCACAGGCTGAACTGTCTACCCTCCCCTAGCAGGTGACCTTGCCCACGCCGGAGCTTCAGTAGACCTGGCTATCTTCTCACTCCACTTAGCCGGTATCTCCTCCATCCTTGGGGCCATCAACTTTATCACCACAGCCATCAACATAAAACCCCCCGCACTCTCACAATACCAAACCCCACTATTTGTCTGATCCGTACTAATTACCGCCATCCTACTCCTTCTATCACTCCCCGTACTCGCCGCCGGTATTACAATATTACTAACTGATCGAAACCTAAACACCACATTCTTCGACCCCGCTGGAGGAGGAGACCCAATCCTGTACCAACACCTATTCTGATTCTTCGGACACCCAGAAGTCTATATTCTGATCCTACCGGGGTTCGGAATCATCTCACACGTAGTCACGTACTACTCAGGCAAAAAGGAGCCCTTCGGCTACATGGGAATAGTCTGAGCCATACTATCCATCGGCTTCCTAGGATTCATCGTCTGAGCTCACCACATGTTTACAGTAGGAATAGACGTTGATACCCGAGCCTACTTTACATCAGCCACTATATTGCGGCCCC
>YJ47
TTAAGTAAACCATCATGATCGGAGGATTCGGCAACTGATTAGTCCCCCTCATAATCGGTGCCCCCGACATAGCATTCCCGCGAATAAACAACATAAGCTTTTGACTCCTCCCCCCATCATTCCTCCTCCTACTAGCCTCATCCACTGTAGAAGCTGGCGCCGGCACAGGCTGAACTGTCTACCCTCCCCTAGCAGGTGACCTTGCCCACGCCGGAGCTTCAGTAGACCTGGCTATCTTCTCACTCCACTTAGCCGGTATCTCCTCCATCCTTGGGGCCATCAACTTTATCACCACAGCCATCAACATAAAACCCCCCGCACTCTCACAATACCAAACCCCACTATTTGTCTGATCCGTACTAATTACCGCCATCCTACTCCTTCTATCACTCCCCGTACTCGCCGCCGGTATTACAATATTACTAACTGATCGAAACCTAAACACCACATTCTTCGACCCCGCTGGAGGAGGAGACCCAATCCTGTACCAACACCTATTCTGATTCTTCGGACACCCAGAAGTCTATATTCTGATCCTACCGGGGTTCGGAATCATCTCACACGTAGTCACGTACTACTCAGGCAAAAAGGAGCCCTTCGGCTACATGGGAATAGTCTGAGCCATACTATCCATCGGCTTCCTAGGATTCATCGTCTGAGCTCACCACATGTTTACAGTAGGAATAGACGTTGATACCCGAGCCTACTTTACATCAGCCACTATAATCATGCCCC
>YJ46
TTTTGCCT-CCATCATGATCGGAGGATTCGGCAACTGATTAGTCCCCCTCATAATCGGTGCCCCCGACATAGCATTCCCGCGAATAAACAACATAAGCTTTTGACTCCTCCCCCCATCATTCCTCCTCCTACTAGCCTCATCCACTGTAGAAGCTGGCGCCGGCACAGGCTGAACTGTCTACCCTCCCCTAGCAGGTGACCTTGCCCACGCCGGAGCTTCAGTAGACCTGGCTATCTTCTCACTCCACTTAGCCGGTATCTCCTCCATCCTTGGGGCCATCAACTTTATCACCACAGCCATCAACATAAAACCCCCCGCACTCTCACAATACCAAACCCCACTATTTGTCTGATCCGTACTAATTACCGCCATCCTACTCCTTCTATCACTCCCCGTACTCGCCGCCGGTATTACAATATTACTAACTGATCGAAACCTAAACACCACATTCTTCGACCCCGCTGGAGGAGGAGACCCAATCCTGTACCAACACCTATTCTGATTCTTCGGACACCCAGAAGTCTATATTCTGATCCTACCGGGGTTCGGAATCATCTCACACGTAGTCACGTACTACTCAGGCAAAAAGGAGCCCTTCGGCTACATGGGAATAGTCTGAGCCATACTATCCATCGGCTTCCTAGGATTCATCGTCTGAGCTCACCACATGTTTACAGTAGGAATAGACGTTGATACCCGAGCCTACTTTACATCAGCCACTATAATCATGCCCC
>YJ45
TTATGTCTACCATCATGATCGGAGGATTCGGCAACTGATTAGTCCCCCTCATAATCGGTGCCCCCGACATAGCATTCCCGCGAATAAACAACATAAGCTTTTGACTCCTCCCCCCATCATTCCTCCTCCTACTAGCCTCATCCACTGTAGAAGCTGGCGCCGGCACAGGCTGAACTGTCTACCCTCCCCTAGCAGGTGACCTTGCCCACGCCGGAGCTTCAGTAGACCTGGCTATCTTCTCACTCCACTTAGCCGGTATCTCCTCCATCCTTGGGGCCATCAACTTTATCACCACAGCCATCAACATAAAACCCCCCGCACTCTCACAATACCAAACCCCACTATTTGTCTGATCCGTACTAATTACCGCCATCCTACTCCTTCTATCACTCCCCGTACTCGCCGCCGGTATTACAATATTACTAACTGATCGAAACCTAAACACCACATTCTTCGACCCCGCTGGAGGAGGAGACCCAATCCTGTACCAACACCTATTCTGATTCTTCGGACACCCAGAAGTCTATATTCTGATCCTACCGGGGTTCGGAATCATCTCACACGTAGTCACGTACTACTCAGGCAAAAAGGAGCCCTTCGGCTACATGGGAATAGTCTGAGCCATACTATCCATCGGCTTCCTAGGATTCATCGTCTGAGCTCACCACATGTTTACAGTAGGAATAGACGTTGATACCCGAGCCTACTTTACATCAGCCACTATAA-CATGCCCC
>YJ44
CTTTGGTCACCATCATGATCGGAGGATTCGGCAACTGATTAGTCCCCCTCATAATCGGTGCCCCCGACATAGCATTCCCGCGAATAAACAACATAAGCTTTTGACTCCTCCCCCCATCATTCCTCCTCCTACTAGCCTCATCCACTGTAGAAGCTGGCGCCGGCACAGGCTGAACTGTCTACCCTCCCCTAGCAGGTGACCTTGCCCACGCCGGAGCTTCAGTAGACCTGGCTATCTTCTCACTCCACTTAGCCGGTATCTCCTCCATCCTTGGGGCCATCAACTTTATCACCACAGCCATCAACATAAAACCCCCCGCACTCTCACAATACCAAACCCCACTATTTGTCTGATCCGTACTAATTACCGCCATCCTACTCCTTCTATCACTCCCCGTACTCGCCGCCGGTATTACAATATTACTAACTGATCGAAACCTAAACACCACATTCTTCGACCCCGCTGGAGGAGGAGACCCAATCCTGTACCAACACCTATTCTGATTCTTCGGACACCCAGAAGTCTATATTCTGATCCTACCGGGGTTCGGAATCATCTCACACGTAGTCACGTACTACTCAGGCAAAAAGGAGCCCTTCGGCTACATGGGAATAGTCTGAGCCATACTATCCATCGGCTTCCTAGGATTCATCGTCTGAGCTCACCACATGTTTACAGTAGGAATAGACGTTGATACCCGAGCCTACTTTACATCAGCCACTATAA-CATGCCCC
>YJ43
TTAGGTCTACCATCATGATCGGAGGATTCGGCAACTGATTAGTCCCCCTCATAATCGGTGCCCCCGACATAGCATTCCCGCGAATAAACAACATAAGCTTTTGACTCCTCCCCCCATCATTCCTCCTCCTACTAGCCTCATCCACTGTAGAAGCTGGCGCCGGCACAGGCTGAACTGTCTACCCTCCCCTAGCAGGTGACCTTGCCCACGCCGGAGCTTCAGTAGACCTGGCTATCTTCTCACTCCACTTAGCCGGTATCTCCTCCATCCTTGGGGCCATCAACTTTATCACCACAGCCATCAACATAAAACCCCCCGCACTCTCACAATACCAAACCCCACTATTTGTCTGATCCGTACTAATTACCGCCATCCTACTCCTTCTATCACTCCCCGTACTCGCCGCCGGTATTACAATATTACTAACTGATCGAAACCTAAACACCACATTCTTCGACCCCGCTGGAGGAGGAGACCCAATCCTGTACCAACACCTATTCTGATTCTTCGGACACCCAGAAGTCTATATTCTGATCCTACCGGGGTTCGGAATCATCTCACACGTAGTCACGTACTACTCAGGCAAAAAGGAGCCCTTCGGCTACATGGGAATAGTCTGAGCCATACTATCCATCGGCTTCCTAGGATTCATCGTCTGAGCTCACCACATGTTTACAGTAGGAATAGACGTTGATACCCGAGCCTACTTTACATCAGCCACTATAA-CATGGCCC
>YJ42
TATGGTCTACCATCATGATCGGAGGATTCGGCAACTGATTAGTCCCCCTCATAATCGGTGCCCCCGACATAGCATTCCCGCGAATAAACAACATAAGCTTTTGACTCCTCCCCCCATCATTCCTCCTCCTACTAGCCTCATCCACTGTAGAAGCTGGCGCCGGCACAGGCTGAACTGTCTACCCTCCCCTAGCAGGTGACCTTGCCCACGCCGGAGCTTCAGTAGACCTGGCTATCTTCTCACTCCACTTAGCCGGTATCTCCTCCATCCTTGGGGCCATCAACTTTATCACCACAGCCATCAACATAAAACCCCCCGCACTCTCACAATACCAAACCCCACTATTTGTCTGATCCGTACTAATTACCGCCATCCTACTCCTTCTATCACTCCCCGTACTCGCCGCCGGTATTACAATATTACTAACTGATCGAAACCTAAACACCACATTCTTCGACCCCGCTGGAGGAGGAGACCCAATCCTGTACCAACACCTATTCTGATTCTTCGGACACCCAGAAGTCTATATTCTGATCCTACCGGGGTTCGGAATCATCTCACACGTAGTCACGTACTACTCAGGCAAAAAGGAGCCCTTCGGCTACATGGGAATAGTCTGAGCCATACTATCCATCGGCTTCCTAGGATTCATCGTCTGAGCTCACCACATGTTTACAGTAGGAATAGACGTTGATACCCGAGCCTACTTTACATCAGCCACTATATCTGGCCCCC
